# Supplementary material for: Differential proteomic analysis of grapevine leaves by iTRAQ reveals responses to heat stress and subsequent recovery
Source: BMC Plant Biol. 2014 Apr 28;14:110. doi: 10.1186/1471-2229-14-110 (PMC4108046; doi:10.1186/1471-2229-14-110)
Supplement: Additional file 1 — The homologs of unknown proteins. BLASTP (http://www.ncbi.nlm.nih.gov/BLAST/) was used to search for homologs of the unknown proteins. [file 1471-2229-14-110-S1.xlsx]

## Sheet: Additional file 1
Query ID	% identity	E-value	Description	Species
A5ACX0	87.32	0	Alanine-2-oxoglutarate aminotransferase 2	Arabidopsis thaliana
A5ADL7	90.23	0	Heat shock protein 90.1, cytoplasmic, HSP90-1	Arabidopsis thaliana
A5AEB4	84.21	2e-94	Photosystem I reaction center subunit II, PsaD, chloroplast precursor	Ricinus communis
A5AEH1	91.02	9e-126	14-3-3 protein	Vitis vinifera
A5AGN5	89.45	0	Ketol-acid reductoisomerase	Catharanthus roseus
A5AHJ5	83.11	1e-101	Osmotin-like protein	Vitis vinifera
A5AIE0	84.96	0	NAD dependent epimerase/dehydratase	Ricinus communis
A5AKB1	100	4e-131	Plastid lipid-associated protein	Vitis hybrid cultivar
A5ANH8	87.31	0	Mitochondrial processing peptidase subunit beta	Cucumis melo
A5APX1	61.73	2e-97	Eukaryotic translation initiation factor 3 subunit F-like, eIF3f	Glycine max
A5ASG6	89.81	1e-139	Photosystem II light harvesting complex protein 2.1, LHCB2.1	Arabidopsis thaliana
A5ASP2	85.49	4e-127	NADH-ubiquinone oxidoreductase 24 kD subunit	Ricinus communis
A5AW35	82.65	2e-75	Photosystem I reaction center subunit XI, PsaL, chloroplastic	Ricinus communis
A5AWT3	80.58	6e-51	Photosystem II 10 kDa polypeptide, PsbR, chloroplastic	Nicotiana tabacum
A5AYR7	88.83	0	Fructose-1,6-bisphosphatase, chloroplastic-like	Glycine max
A5AYS4	59.93	3e-85	Thioredoxin family protein	Arabidopsis thaliana
A5B0L5	73.23	2e-103	Probable plastid-lipid-associated protein 13, chloroplastic-like	Glycine max
A5B2H3	78.67	9e-88	Photosystem I reaction center subunit III, chloroplast precursor, PsaF	Ricinus communis
A5B427	97.72	2e-149	Cyclase	Vitis pseudoreticulata
A5B5I4	86.89	2e-132	Chlorophyll a/b-binding protein 1, chloroplastic, LHCB1.3	Arabidopsis thaliana
A5B6T9	64.42	2e-52	Adrenodoxin-like protein, mitochondrial-like	Glycine max
A5B868	69.19	2e-66	Heat shock protein 21, chloroplast, HSP21	Solanum lycopersicum
A5BE87	73.18	1e-79	33 kDa ribonucleoprotein, chloroplastic-like	Glycine max
A5BEM6	90.07	0	Glutamate-1-semialdehyde-2,1-aminomutase,GSA-AT	Ricinus communis
A5BF85	88.95	2e-179	Coproporphyrinogen III oxidase, CPOX	Ricinus communis
A5BHE6	83.33	3e-44	Photosystem I reaction center subunit VI, PsaH	Ricinus communis
A5BHS5	93.74	0	NADP-dependent glyceraldehyde-3-phosphate dehydrogenase-like	Glycine max
A5BPB2	85.07	9e-129	Putative light-harvesting chlorophyll-protein complex II subunit B1, LHCB1.4	Arabidopsis thaliana
A5BPF9	90.07	5e-74	30S ribosomal protein S9	Arabidopsis thaliana
A5BQ64	78.82	6e-143	2-methyl-6-phytylbenzoquinone methyltranferase	Hevea brasiliensis
A5BS35	71.89	4e-92	NtPRp27	Nicotiana tabacum
A5BTM9	100	0	Ribulose-1,5-bisphosphate carboxylase/oxygenase large subunit, RbcL	Vitis vinifera
A5BX00	83.22	0	HSP90-like protein 7, HSP90-7	Arabidopsis thaliana
A5C0W3	73.72	0	Serine-threonine protein kinase	Ricinus communis
A5C2C9	69.26	0	Protein MLO, putative	Ricinus communis
A5C9C0	92.46	0	NADH-ubiquinone oxidoreductase flavoprotein	Ricinus communis
D6CH07	99.29	7e-74	60S ribosomal protein L23	Zea mays
D7SHD2	96.36	2e-132	2-deoxyglucose-6-phosphate phosphatase	Ricinus communis
D7SIU1	71.97	8e-112	Peptidyl-prolyl cis-trans isomerase	Medicago truncatula
D7SIZ7	74.3	3e-100	20 kDa chaperonin	Medicago truncatula
D7SKF6	88.17	1e-42	Mitochondrial import inner membrane translocase subunit Tim9	Zea mays
D7SKR5	100	7e-125	Ascorbate peroxidase, APX	Vitis vinifera
D7SLM7	79.52	6e-96	ZKT protein containing PDZ, K-box and a TPR region	Arabidopsis thaliana
D7SLM9	92.27	0	Rubisco subunit binding-protein beta subunit	Ricinus communis
D7SNS5	84.86	0	Selenium-binding protein	Ricinus communis
D7SUM8	78.21	7e-159	Protein phosphatase 2C	Mesembryanthemum crystallinum
D7SUP9	87.5	2e-46	Ubiquinol-cytochrome C reductase complex	Camellia sinensis
D7SW04	84.89	0	Prephenate aminotransferase	Petunia x hybrida
D7SWY6	93.24	0	GTP-binding protein	Ricinus communis
D7SYG9	87.59	0	30S ribosomal protein S1, chloroplastic	Spinacia oleracea
D7T2W3	85	2e-73	30S ribosomal protein 2, chloroplastic-like	Glycine max
D7T439	68.14	1e-108	Uridylyltransferase-related protein	Arabidopsis thaliana
D7T6Q0	74.58	6e-101	Endo-1,3;1,4-beta-D-glucanase-like	Glycine max
D7TBD9	79.02	0	Mitochondrial-processing peptidase subunit alph	Medicago truncatula
D7TEL2	89.31	0	Aconitase	Ricinus communis
D7THJ7	87.34	0	Ribulose bisphosphate carboxylase/oxygenase activase 1, chloroplast precursor	Ricinus communis
D7THS4	85.92	1e-148	S-formylglutathione hydrolase	Gossypium hirsutum
D7TN08	77.24	3e-95	Thylakoid lumenal protein, chloroplastic-like	Glycine max
D7TQ15	87.02	2e-87	NADH:ubiquinone oxidoreductase-like	Solanum tuberosum
D7TQZ8	92.99	0	Peroxisomal (S)-2-hydroxy-acid oxidase GLO1-like	Glycine max
D7TWR2	76.84	0	Peptidyl-prolyl cis-trans isomerase	Ricinus communis
D7UA58	77.11	1e-103	PsbP precursor	Gossypium hirsutum
D7UC81	86.96	3e-35	50S ribosomal protein L21	Ricinus communis
D7UCZ6	100	5e-79	Similar to nascent polypeptide associated complex alpha	Vitis vinifera
E0CQ75	86.5	0	Ferredoxin--NADP reductase, FNR	Ricinus communis
E0CQM3	69.4	9e-63	Thioredoxin M	Populus trichocarpa
E0CR63	89.55	3e-79	Photosystem II 22 kDa protein, PsbS, chloroplast precursor	Ricinus communis
E0CU00	80.38	1e-167	Aldo/keto reductase	Ricinus communis
E0CVB4	63.36	4e-65	Heat shock protein 26	Nicotiana tabacum
F6GSG7	91.67	1e-174	Glyceraldehyde 3-phosphate dehydrogenase	Ricinus communis
F6GST3	84.2	0	Argininosuccinate synthase	Ricinus communis
F6GTA6	94.76	8e-158	Hypersensitive-induced response protein	Carica papaya
F6GTP8	81.58	5e-89	Methionine sulfoxide reductase A	Populus trichocarpa
F6GUN1	98.84	0	Tubulin alpha chain	Ricinus communis
F6GUR4	99.68	9e-161	Similar to Probable pyridoxal biosynthesis protein PDX1	Vitis vinifera
F6GUY5	61.75	5e-136	Plastid transcriptionally active 16	Arabidopsis thaliana
F6GY64	71.81	8e-43	One helix protein 2	Populus trichocarpa
F6H008	66.67	2e-111	Gibberellin receptor GID1	Ricinus communis
F6H0K6	89.65	0	L-ascorbate peroxidase T, chloroplastic-like isoform 2	Glycine max
F6H0X3	98.85	9e-147	14-3-3 protein	Vitis vinifera
F6H4N5	89.13	2e-15	Apoptotic chromatin condensation inducer in the nucleus	Medicago truncatula
F6H5S5	100	0	Protease Do-like 8, chloroplastic, DEGP8	Vitis vinifera
F6H9P9	89.14	0	Biotin carboxylase, CAC2	Camellia oleifera
F6H9T6	83.23	0	Succinic semialdehyde dehydrogenase	Solanum lycopersicum
F6HA09	88.28	0	Serine-pyruvate aminotransferase	Ricinus communis
F6HBJ7	98.41	1e-28	Inorganic pyrophosphatase	Ricinus communis
F6HBT1	88.81	2e-152	Ribulose bisphosphate carboxylase/oxygenase activase, chloroplastic-like	Glycine max
F6HFF7	89	0	Phosphoglucomutase	Ricinus communis
F6HGF1	83.19	0	Heat shock protein 90	Ipomoea nil
F6HGN5	65.31	2e-106	Ubiquinone biosynthesis protein COQ9, mitochondrial precursor	Ricinus communis
F6HHH7	84.93	1e-176	Putative aryl-alcohol dehydrogenase C977.14c-like	Glycine max
F6HHI1	78.08	9e-108	Protein THYLAKOID FORMATION1, chloroplastic-like	Glycine max
F6HHQ7	89.6	0	Acetyl-CoA C-acetyltransferase	Hevea brasiliensis
F6HHU0	80.73	1e-147	Alcohol dehydrogenase	Cucumis melo
F6HJJ4	87.64	0	Malate dehydrogenase	Ricinus communis
F6HJU7	72.2	0	Stachyose synthase precursor	Ricinus communis
F6HJZ4	63.02	4e-52	Heat shock protein 22, endoplasmic reticulum, HSP22	Corylus heterophylla
F6HKZ7	95.45	1e-17	ATOZI1	Ricinus communis
F6HL38	86.73	2e-112	Uracil phosphoribosyltransferase-like	Glycine max
F6HL96	79.92	6e-123	NAD(P)-binding Rossmann-fold-containing protein	Arabidopsis thaliana
F6HM73	85.68	0	Magnesium-chelatase subunit chlI, chloroplast precursor	Ricinus communis
F6HMP8	76.76	0	Putative membrane protein	Arabidopsis thaliana
F6HPF2	85.14	2e-137	Porin/voltage-dependent anion-selective channel protein	Populus trichocarpa
F6HR30	68.64	3e-85	31 kDa ribonucleoprotein, chloroplastic	Nicotiana plumbaginifolia
F6HRB8	84.27	7e-38	Heavy metal ATPase	Populus trichocarpa
F6HS56	93.9	0	Potassium channel beta	Ricinus communis
F6HU55	92.62	95.98	Heat shock protein 70	F6HU55
F6HUY7	71.52	1e-42	50S ribosomal protein L12, chloroplastic	Nicotiana sylvestris
F6HVW3	65.59	1e-74	ATP synthase delta chain, chloroplastic	Nicotiana tabacum
F6HYG1	81.67	0	Heat shock 70 kDa protein	Ricinus communis
F6HYK6	100	0	Similar to PsHSP71.2	Vitis vinifera
F6I0D9	73.14	9e-57	Photosystem I reaction center subunit N, PsaN	Medicago truncatula
F6I0H8	88.84	0	UDP-D-glucose pyrophosphorylase	Gossypium hirsutum
F6I0I5	99.73	0	Actin	Stevia rebaudiana
F6I1N0	73.45	1e-145	Aminocarboxymuconate-semialdehyde decarboxylase	Ricinus communis
F6I3Q7	79.29	0	Isocitrate lyase and phosphorylmutase	Medicago truncatula
F6I4M8	93.9	1e-39	40S ribosomal protein S21e	Ricinus communis
