# Supplementary material for: Differential proteomic analysis of grapevine leaves by iTRAQ reveals responses to heat stress and subsequent recovery
Source: BMC Plant Biol. 2014 Apr 28;14:110. doi: 10.1186/1471-2229-14-110 (PMC4108046; doi:10.1186/1471-2229-14-110)
Supplement: Additional file 2 — The functional categories of the 174 differentially expressed proteins according to MapMan ontology. [file 1471-2229-14-110-S2.xlsx]

## Sheet: Additional file 2
BIN	Binname	Count
1	PS	34
1.1	PS.lightreaction	24
1.1.1	PS.lightreaction.photosystem II	7
1.1.1.1	PS.lightreaction.photosystem II.LHC-II	2
1.1.1.2	PS.lightreaction.photosystem II.PSII polypeptide subunits	7
1.1.2	PS.lightreaction.photosystem I	6
1.1.2.2	PS.lightreaction.photosystem I.PSI polypeptide subunits	6
1.1.3	PS.lightreaction.cytochrome b6/f	3
1.1.4	PS.lightreaction.ATP synthase	5
1.1.5	PS.lightreaction.other electron carrier (ox/red)	1
1.1.5.3	PS.lightreaction.other electron carrier (ox/red).ferredoxin reductase	1
1.2	PS.photorespiration	1
1.2.2	PS.photorespiration.glycolate oxydase	1
1.2.3	PS.aminotransferases peroxisomal	0
1.3	PS.calvin cyle	9
1.3.1	PS.calvin cyle.rubisco large subunit	1
1.3.2	PS.calvin cyle.rubisco small subunit	1
1.3.4	PS.calvin cyle.GAP	1
1.3.6	PS.calvin cyle.aldolase	2
1.3.7	PS.calvin cyle.FBPase	1
1.3.12	PS.calvin cyle.PRK	1
1.3.13	PS.calvin cyle.rubisco interacting	2
2	major CHO metabolism	3
2.1	major CHO metabolism.synthesis	2
2.1.2	major CHO metabolism.synthesis.starch	2
2.1.2.1	major CHO metabolism.synthesis.starch.AGPase	2
2.2	major CHO metabolism.degradation	1
2.2.1	major CHO metabolism.degradation.sucrose	1
2.2.1.3	major CHO metabolism.degradation.sucrose.invertases	1
2.2.1.3.3	major CHO metabolism.degradation.sucrose.invertases.vacuolar	1
3	minor CHO metabolism	3
3.1	minor CHO metabolism.raffinose family	1
3.1.2	minor CHO metabolism.raffinose family.raffinose synthases	1
3.1.2.2	minor CHO metabolism.raffinose family.raffinose synthases.putative	1
3.5	minor CHO metabolism.others	2
4	glycolysis	6
4.1	glycolysis.UGPase	1
4.2	glycolysis.PGM	1
4.7	glycolysis.aldolase	2
4.9	glycolysis.glyceraldehyde 3-phosphate dehydrogenase	1
4.10	glycolysis.phosphoglycerate kinase	1
6	gluconeogenese/ glyoxylate cycle	3
6.1	gluconeogenese/ glyoxylate cycle.citrate synthase	1
6.3	gluconeogenesis.Malate DH	2
7	OPP	1
7.1	OPP.oxidative PP	1
7.1.3	OPP.oxidative PP.6-phosphogluconate dehydrogenase	1
8	TCA / org. transformation	5
8.1	TCA / org. transformation.TCA	2
8.1.1	TCA / org. transformation.TCA.pyruvate DH	2
8.1.1.3	TCA / org. transformation.TCA.pyruvate DH.E3	1
8.1.3	TCA / org. transformation.TCA.aconitase	1
8.2	TCA / org. transformation.other organic acid transformations	2
8.2.9	TCA / org. transformation.other organic acid transformaitons.cyt MDH	1
8.2.99	TCA / org. transformation.other organic acid transformaitons.misc	1
8.3	TCA / org. transformation.carbonic anhydrases	1
9	mitochondrial electron transport / ATP synthesis	4
9.1	mitochondrial electron transport / ATP synthesis.NADH-DH	3
9.1.2	mitochondrial electron transport / ATP synthesis.NADH-DH.localisation not clear	3
9.5	mitochondrial electron transport / ATP synthesis.cytochrome c reductase	1
11	lipid metabolism	1
11.1	lipid metabolism.FA synthesis and FA elongation	1
11.1.1	lipid metabolism.FA synthesis and FA elongation.Acetyl CoA Carboxylation	1
12	N-metabolism	1
12.1	N-metabolism.nitrate metabolism	1
12.1.2	N-metabolism.nitrate metabolism.nitrite reductase	1
13	amino acid metabolism	8
13.1	amino acid metabolism.synthesis	6
13.1.1	amino acid metabolism.synthesis.central amino acid metabolism	3
13.1.1.2	amino acid metabolism.synthesis.central amino acid metabolism.aspartate	1
13.1.1.2.1	amino acid metabolism.synthesis.central amino acid metabolism.aspartate.aspartate aminotransferase	1
13.1.1.3	amino acid metabolism.synthesis.central amino acid metabolism.alanine	2
13.1.1.3.1	amino acid metabolism.synthesis.central amino acid metabolism.alanine.alanine aminotransferase	1
13.1.1.3.11	amino acid metabolism.synthesis.central amino acid metabolism.alanine.alanine-glyoxylate aminotransferase	1
13.1.2	amino acid metabolism.synthesis.glutamate family	1
13.1.2.3	amino acid metabolism.synthesis.glutamate family.arginine	1
13.1.2.3.22	amino acid metabolism.synthesis.glutamate family.arginine.arginosuccinate synthase	1
13.1.4	amino acid metabolism.synthesis.branched chain group	1
13.1.4.1	amino acid metabolism.synthesis.branched chain group.common	1
13.1.5	amino acid metabolism.synthesis.serine-glycine-cysteine group	1
13.1.5.3	amino acid metabolism.synthesis.serine-glycine-cysteine group.cysteine	1
13.1.5.3.1	amino acid metabolism.synthesis.serine-glycine-cysteine group.cysteine.OASTL	1
13.2	amino acid metabolism.degradation	2
13.2.3	amino acid metabolism.degradation.aspartate family	1
13.2.3.5	amino acid metabolism.degradation.aspartate family.lysine	1
13.2.5	amino acid metabolism.degradation.serine-glycine-cysteine group	1
13.2.5.2	amino acid metabolism.degradation.serine-glycine-cysteine group.glycine	1
15	metal handling	1
16	secondary metabolism	2
16.1	secondary metabolism.isoprenoids	1
16.1.2	secondary metabolism.isoprenoids.mevalonate pathway	0
16.1.2.1	secondary metabolism.isoprenoids.mevalonate pathway.acetyl-CoA C-acyltransferase	0
16.1.3	secondary metabolism.isoprenoids.tocopherol biosynthesis	1
16.1.3.3	secondary metabolism.isoprenoids.tocopherol biosynthesis.MPBQ/MSBQ methyltransferase	1
16.4	secondary metabolism.N misc	0
16.4.3	secondary metabolism.N misc.cyanogenic glycosides	0
16.4.3.1	secondary metabolism.N misc.cyanogenic glycosides	1
17	hormone metabolism	1
17.7	hormone metabolism.jasmonate	1
17.7.1	hormone metabolism.jasmonate.synthesis-degradation	1
17.7.1.2	hormone metabolism.jasmonate.synthesis-degradation.lipoxygenase	1
19	tetrapyrrole synthesis	3
19.3	tetrapyrrole synthesis.GSA	1
19.8	tetrapyrrole synthesis.coproporphyrinogen III oxidase	1
19.10	tetrapyrrole synthesis.magnesium chelatase	1
20	stress	13
20.1	stress.biotic	2
20.2	stress.abiotic	12
20.2.1	stress.abiotic.heat	9
20.2.99	stress.abiotic.unspecified	2
21	redox.regulation	5
21.1	redox.thioredoxin	2
21.2	redox.ascorbate and glutathione	2
21.2.1	redox.ascorbate and glutathione.ascorbate	2
21.6	redox.dismutases and catalases	2
23	nucleotide metabolism	3
23.3	nucleotide metabolism.salvage	1
23.3.1	nucleotide metabolism.salvage.phosphoribosyltransferases	1
23.3.1.3	nucleotide metabolism.salvage.phosphoribosyltransferases.upp	1
23.4	nucleotide metabolism.phosphotransfer and pyrophosphatases	2
23.4.10	nucleotide metabolism.phosphotransfer and pyrophosphatases.nucleoside diphosphate kinase	1
23.4.99	nucleotide metabolism.phosphotransfer and pyrophosphatases.misc	1
26	misc	3
26.1	misc.misc2	1
26.4	misc.beta 1,3 glucan hydrolases	1
26.7	misc.oxidases - copper, flavone etc.	1
27	RNA	4
27.3	RNA.regulation of transcription	3
27.3.67	RNA.regulation of transcription.putative transcription regulator	1
27.3.99	RNA.regulation of transcription.unclassified	2
27.4	RNA.RNA binding	1
28	DNA	2
28.1	DNA.synthesis/chromatin structure	2
28.1.3	DNA.synthesis/chromatin structure.histone	1
28.99	DNA.unspecified	1
29	protein	23
29.2	protein.synthesis	10
29.2.1	protein.synthesis.mito/plastid ribosomal protein	4
29.2.1.1	protein.synthesis.mito/plastid ribosomal protein.plastid	4
29.2.2	protein.synthesis.misc ribososomal protein	4
29.2.4	protein.synthesis.elongation	2
29.3	protein.targeting	4
29.3.2	protein.targeting.mitochondria	3
29.4	protein.postranslational modification	2
29.5	protein.degradation	3
29.5.5	protein.degradation.serine protease	1
29.5.11	protein.degradation.ubiquitin	2
29.5.11.20	protein.degradation.ubiquitin.proteasom	2
29.6	protein.folding	4
30	signalling	5
30.2	signalling.receptor kinases	1
30.2.25	signalling.receptor kinases.wall associated kinase	1
30.5	signalling.G-proteins	1
30.7	signalling.14-3-3 proteins	3
31	cell	5
31.1	cell.organisation	3
31.3	cell.cycle	2
31.3.1	cell.cycle.peptidylprolyl isomerase	2
34	transport	3
34.12	transport.metal	1
34.15	transport.potassium	1
34.2	transport.porins	1
35	not assigned	31
35.1	not assigned.no ontology	11
35.2	not assigned.unknown	20
