# Supplementary material for: Differential proteomic analysis of grapevine leaves by iTRAQ reveals responses to heat stress and subsequent recovery
Source: BMC Plant Biol. 2014 Apr 28;14:110. doi: 10.1186/1471-2229-14-110 (PMC4108046; doi:10.1186/1471-2229-14-110)
Supplement: Additional file 3 — Differentially expressed proteins under heat stress and subsequent recovery. [file 1471-2229-14-110-S3.xlsx]

## Sheet: Additional file 3
Protein accession	Fold change		Bin	Species	Description	Location
	HS	RC
Proteins up-expressed under heat stress (HS) and downexpressed subsequent recovery (RC)
F6I0D9	28.065	0.185	1.1.2.2	Medicago truncatula	Photosystem I reaction center subunit N, PsaN	C
Q95FU2	1.83	0.401	1.1.4	Coccoloba uvifera	ATP synthase beta subunit	*
A5BTM9	2.969	0.505	1.3.1	Vitis vinifera	Ribulose-1,5-bisphosphate carboxylase/oxygenase large subunit, RbcL	_
F6HHQ7	1.652	0.553	13.2.3.5	Hevea brasiliensis	Acetyl-CoA C-acetyltransferase	*
A5BF85	1.526	0.635	19.8	Ricinus communis	Coproporphyrinogen III oxidase, CPOX	_
D5LN28	1.8	0.472	20.2.99	Vitis pseudoreticulata	Universal stress protein (USP) family protein	*
F6H0K6	1.508	0.434	21.2.1	Glycine max	L-ascorbate peroxidase T, chloroplastic-like isoform 2	C
F6H4N5	1.842	0.2	27.3.67	Medicago truncatula	Apoptotic chromatin condensation inducer in the nucleus	*
F6HUY7	4.692	0.624	29.2.1.1	Nicotiana sylvestris	50S ribosomal protein L12, chloroplastic	C
D7UCZ6	1.601	0.643	29.2.4	Vitis vinifera	Similar to nascent polypeptide associated complex alpha	_
D7SKF6	3.652	0.539	29.3.2	Zea mays	Mitochondrial import inner membrane translocase subunit Tim9	*
A5APX1	2.95	0.56	29.5.11.20	Glycine max	Eukaryotic translation initiation factor 3 subunit F-like	S
F6H0X3	3.81	0.435	30.7	Vitis vinifera	14-3-3 protein	*
D7SIU1	3.211	0.431	31.3.1	Medicago truncatula	Peptidyl-prolyl cis-trans isomerase	*
F6GTA6	2.645	0.503	35.1	Carica papaya	Hypersensitive-induced response protein	S
D7T6M3	3.875	0.525	35.2	--	Unknown protein	_
D7SLM7	2.296	0.107	35.2	Arabidopsis thaliana	ZKT protein containing PDZ, K-box and a TPR region	*
Proteins up-expressed both under heat stress and subsequent recovery
A5AWT3	7.737	2.387	1.1.1.2	Nicotiana tabacum	Photosystem II 10 kDa polypeptide, PsbR, chloroplastic	C
A5BHE6	5.11	2.172	1.1.2.2	Ricinus communis	Photosystem I reaction center subunit VI, PsaH	C
Q2I314	1.627	1.886	1.3.2	Vitis pseudoreticulata	ribulose-1,5-bisphophate carboxylase/oxygenase small subunit	C
E0CVB4	3.416	1.983	20.2.1	Nicotiana tabacum	Heat shock protein 26	C
E0CQM3	9.846	2.943	21.1	Populus trichocarpa	Thioredoxin M	C
A5B878	10.227	1.695	23.4.10	Vitis vinifera	Nucleoside diphosphate kinase 1, NDPK1	_
F6I4M8	6.812	2.532	29.2.2	Ricinus communis	40S ribosomal protein S21e	*
A5BPF9	7.221	2.008	29.2.2	Arabidopsis thaliana	30S ribosomal protein S9	*
Proteins down-expressed under heat stress and up-expressed subsequent recovery
Q0ZJ20	0.545	5.057	1.1.2.2	Vitis vinifera	photosystem I P700 apoprotein A1, PsaA	_
B6VJV1	0.601	1.928	1.1.1.2	Vitis vinifera	Photosystem II protein D1, PsbA (D1)	*
F6H9P9	0.455	1.618	11.1.1	Camellia oleifera	Biotin carboxylase, CAC2	*
A5BX00	0.382	1.782	20.2.1	Arabidopsis thaliana	HSP90-like protein 7, HSP90-7	_
F6HGF1	0.598	2.854	20.2.1	Arabidopsis thaliana	Chaperone protein htpG family protein, HSP90-5	C
A5AYS4	0.556	1.607	35.2	Arabidopsis thaliana	Thioredoxin family protein	C
A5BW51	0.374	1.653	35.2	--	Unknown protein	*
F6I3Q7	0.561	1.744	35.2	Medicago truncatula	Isocitrate lyase and phosphorylmutase	C
Proteins down-expressed both under heat stress and subsequent recovery
A5BPB2	0.438	0.524	1.1.1.1	Carya cathayensis	Putative light-harvesting chlorophyll-protein complex II subunit B1, LHCB1.4	C
A5BJL8	0.5	0.376	16.4.3.1	Vitis vinifera	Cyanate hydratase	*
F6HM73	0.353	0.358	19.10	Ricinus communis	Magnesium-chelatase subunit chlI, chloroplast precursor	C
F6HR30	0.41	0.563	27.3.99	Nicotiana plumbaginifolia	31 kDa ribonucleoprotein, chloroplastic	C
A5BUU4	0.612	0.628	29.2.2	Vitis vinifera	40S ribosomal protein SA-like	*
D7SUM8	0.57	0.563	29.4	Mesembryanthemum crystallinum	Protein phosphatase 2C	*
A5C0W3	0.622	0.192	30.2.25	Ricinus communis	Serine-threonine protein kinase	S
D7T439	0.254	0.563	35.1	Arabidopsis thaliana	Uridylyltransferase-related protein	C
A5BY58	0.641	0.529	35.2	--	Unknown protein	*
--: unknown protein in vitis vinifera and any other species
