# Supplementary material for: Differential proteomic analysis of grapevine leaves by iTRAQ reveals responses to heat stress and subsequent recovery
Source: BMC Plant Biol. 2014 Apr 28;14:110. doi: 10.1186/1471-2229-14-110 (PMC4108046; doi:10.1186/1471-2229-14-110)
Supplement: Additional file 4 — Differentially expressed proteins only response to heat stress. [file 1471-2229-14-110-S4.xlsx]

## Sheet: Additional file 4
Protein accession	Fold change		Bin	Species	Description	Location
	HS	RC
Proteins up-expressed unique to heat stress in grapevine leaves
A5B2H3	7.317	1.234	1.1.2.2	Ricinus communis	Photosystem I reaction center subunit III, chloroplast precursor, PsaF	C
F6H7M1	1.502	1	1.1.4	Vitis vinifera	ATP synthase gamma chain, chloroplastic-like isoform 1	*
F6HVW3	1.995	1.03	1.1.4	Nicotiana tabacum	ATP synthase delta chain, chloroplastic	C
Q0ZJ34	8.386	0.957	1.1.4	Vitis vinifera	ATP synthase CF0 b subunit	_
F6HFL6	1.833	0.733	1.3.6	Vitis vinifera	Fructose-bisphosphate aldolase, FBA	C
F6HJZ4	3.046	0.978	20.2.1	Corylus heterophylla	Heat shock protein 22, endoplasmic reticulum, HSP22	*
A5B868	5.531	1.45	20.2.1	Solanum lycopersicum	Heat shock protein 21, chloroplast, HSP21	C
F6HKZ7	5.463	0.748	20.2.99	Ricinus communis	ATOZI1	*
F6HTX9	4.904	0.99	21.6	Vitis vinifera	Cytoplasmic Cu/ZnSOD	*
D7T6Q0	2.807	1.32	26.1	Glycine max	Endo-1,3;1,4-beta-D-glucanase-like	*
A5B4J3	4.561	1.307	28.1.3	Vitis vinifera	Histone H4 [Zea mays]	*
D7SYG9	1.546	0.802	29.2.1.1	Spinacia oleracea	30S ribosomal protein S1, chloroplastic	C
C1KG73	1.785	0.872	30.7	Vitis vinifera	14-3-3 protein	_
A5AEH1	2.533	0.747	30.7	Vitis vinifera	14-3-3 protein	*
F6I0I5	2.779	1.228	31.1	Stevia rebaudiana	Actin	S
A5B9P8	3.446	1.36	31.3.1	Vitis vinifera	Peptidyl-prolyl cis-trans isomerase, putative	C
F6HRB8	2.454	0.995	34.12	Populus trichocarpa	Heavy metal ATPase	C
D7THS4	1.575	0.671	35.1	Gossypium hirsutum	S-formylglutathione hydrolase	*
F6GUR4	1.762	1.046	35.1	Vitis vinifera	Similar to Probable pyridoxal biosynthesis protein PDX1	_
F6HL96	1.613	0.904	35.2	Arabidopsis thaliana	NAD(P)-binding Rossmann-fold-containing protein	C
D7U5J7	1.953	0.987	35.2	--	Unknown protein	C
A5B6T9	2.246	0.839	35.2	Glycine max	Adrenodoxin-like protein, mitochondrial-like	C
F6HY12	6.269	0.806	35.2	--	Unknown protein	*
Proteins down-expressed unique to heat stress in grapevine leaves
A5B5I4	0.456	1.084	1.1.1.2	Canarium album	Chlorophyll a/b-binding protein 1, chloroplastic, LHCB1.3	C
D7UA58	0.59	1.176	1.1.1.2	Gossypium hirsutum	PsbP precursor	*
A5AW35	0.656	1.226	1.1.2.2	Ricinus communis	Photosystem I reaction center subunit XI, PsaL, chloroplastic	C
Q67H40	0.392	0.818	1.1.4	Muscari comosum	ATP synthase subunit beta, chloroplastic	*
D7TQZ8	0.666	0.726	1.2.2	Glycine max	Peroxisomal (S)-2-hydroxy-acid oxidase GLO1-like	_
D7THJ7	0.482	0.739	1.3.13	Ricinus communis	Ribulose bisphosphate carboxylase/oxygenase activase 1, chloroplast precursor	C
F6HBT1	0.594	1.004	1.3.13	Glycine max	Ribulose bisphosphate carboxylase/oxygenase activase, chloroplastic-like	S
A5BHS5	0.61	1.167	1.3.4	Glycine max	NADP-dependent glyceraldehyde-3-phosphate dehydrogenase-like	_
F6HDM4	0.516	1.178	2.1.2.1	Vitis vinifera	Glucose-1-phosphate adenylyltransferase	*
D7TDB6	0.547	1.053	2.1.2.1	Vitis vinifera	ADP-glucose pyrophosphorylase catalytic subunit	C
Q9S944	0.169	0.882	2.2.1.3.3	Vitis vinifera	Vacuolar invertase 1, GIN1	_
F6I0H8	0.548	1.144	4.1	Gossypium hirsutum	UDP-D-glucose pyrophosphorylase	*
D7TMQ2	0.666	0.783	6.1	Vitis vinifera	Citrate synthase, glyoxysomal	*
A5BEJ8	0.524	1.328	6.3	Vitis vinifera	Malate dehydrogenase, putative	*
F6HJJ4	0.624	1.095	6.3	Ricinus communis	Malate dehydrogenase	_
A5BGC9	0.507	1.296	7.1.3	Vitis vinifera	6-phosphogluconate dehydrogenase	S
A5BDU8	0.537	0.938	8.1.1.3	Vitis vinifera	Dihydrolipoamide dehydrogenase, putative	M
F6HZK0	0.499	1	8.2.9	Vitis vinifera	Malate dehydrogenase	*
F6H9T6	0.466	0.972	8.2.99	Solanum lycopersicum	Succinic semialdehyde dehydrogenase	*
A5BQL5	0.628	0.795	8.3	Vitis vinifera	Chloroplast carbonic anhydrase	C
G3G8J7	0.425	0.696	12.1.2	Vitis vinifera	Nitrite reductase 1	C
A5ACX0	0.389	1.125	13.1.1.3.1	Arabidopsis thaliana	Alanine-2-oxoglutarate aminotransferase 2	_
F6GST3	0.614	0.949	13.1.2.3.22	Ricinus communis	Argininosuccinate synthase	*
A5AFH5	0.397	0.825	13.1.5.3.1	Vitis vinifera	Cysteine synthase	*
D7SNS5	0.493	1.373	15	Ricinus communis	Selenium-binding protein	_
A5BS35	0.412	1.031	20.1	Nicotiana tabacum	NtPRp27	S
A5AHJ5	0.114	1.149	20.2	Vitis vinifera	Osmotin-like protein	S
F6HYG1	0.409	0.933	20.2.1	Ricinus communis	Heat shock 70 kDa protein	*
F6HL38	0.2	1.02	23.3.1.3	Glycine max	Uracil phosphoribosyltransferase-like	*
Q9M3U4	0.442	0.854	26.4	Vitis vinifera	Beta 1-3 glucanase	S
F6HHU0	0.637	0.778	26.7	Cucumis melo	Alcohol dehydrogenase	C
D7T2W3	0.126	1.152	27.3.99	Glycine max	30S ribosomal protein 2, chloroplastic-like	C
A5BE87	0.63	0.721	27.4	Glycine max	33 kDa ribonucleoprotein, chloroplastic-like	S
D7TBD9	0.238	1.294	29.3.2	Medicago truncatula	Mitochondrial-processing peptidase subunit alph	M
A5ANH8	0.41	0.893	29.3.2	Cucumis melo	Mitochondrial processing peptidase subunit beta	M
F6HHI1	0.61	0.892	29.3	Glycine max	Protein THYLAKOID FORMATION1, chloroplastic-like	C
F6GTP8	0.159	1.094	29.4	Populus trichocarpa	Methionine sulfoxide reductase A	_
A5BYS9	0.391	0.843	29.5.11.20	Vitis vinifera	Proteasome subunit alpha type-5	*
F6H5S5	0.276	1.234	29.5.5	Vitis vinifera	Protease Do-like 8, chloroplastic, DEGP8	*
Q6B4V4	0.46	0.846	29.6	Vitis vinifera	Groes chaperonin	C
D7TWR2	0.59	0.867	29.6	Ricinus communis	Peptidyl-prolyl cis-trans isomerase	C
D7SIZ7	0.614	1.179	29.6	Medicago truncatula	20 kDa chaperonin	C
D7SLM9	0.636	0.838	29.6	Ricinus communis	Rubisco subunit binding-protein beta subunit	C
D7TN08	0.243	1.385	35.1	Glycine max	Thylakoid lumenal protein, chloroplastic-like	C
Q38JC9	0.3	1.05	35.1	Vitis vinifera	Similar to temperature-induced lipocalin	*
F6HJ98	0.299	0.932	35.2	--	Unknown protein	_
Q8UZB5	0.38	0.799	35.2	Grapevine fleck virus	coat protein	C
F6GUY5	0.55	0.958	35.2	Arabidopsis thaliana	Plastid transcriptionally active 16	*
--: unknown protein in vitis vinifera and any other species
