# Supplementary material for: Differential proteomic analysis of grapevine leaves by iTRAQ reveals responses to heat stress and subsequent recovery
Source: BMC Plant Biol. 2014 Apr 28;14:110. doi: 10.1186/1471-2229-14-110 (PMC4108046; doi:10.1186/1471-2229-14-110)
Supplement: Additional file 5 — Differentially expressed proteins only response to recovery from heat stress. [file 1471-2229-14-110-S5.xlsx]

## Sheet: Additional file 5
Protein accession	Fold change		Bin	Species	Description	Location
	HS	RC
Proteins up-expressed unique to recovery in grapevine leaves
A5ASG6	0.924	2.708	1.1.1.1	Populus trichocarpa	Photosystem II light harvesting complex protein 2.1, LHCB2.1	*
E0CR63	1.041	1.603	1.1.1.2	Ricinus communis	Photosystem II 22 kDa protein, PsbS, chloroplast precursor	C
F6GY64	NA	1.645	1.1.1.2	Populus trichocarpa	One helix protein 2	C
Q0ZIY9	0.8	1.881	1.1.3	Vitis vinifera	Cytochrome b6, PetB	_
F6HJU7	0.667	1.854	3.1.2.2	Ricinus communis	Stachyose synthase precursor	*
F6HHH7	NA	1.714	3.5	Glycine max	Putative aryl-alcohol dehydrogenase C977.14c-like	C
F6HFF7	0.931	1.93	4.2	Ricinus communis	Phosphoglucomutase	*
D7TEL2	0.672	1.64	8.1.3	Ricinus communis	Aconitase	C
A5C9C0	0.833	1.722	9.1.2	Ricinus communis	NADH-ubiquinone oxidoreductase flavoprotein	*
D7TQ15	NA	2.667	9.1.2	Solanum tuberosum	NADH:ubiquinone oxidoreductase-like	M
A5ASP2	1.286	2.886	9.1.2	Ricinus communis	NADH-ubiquinone oxidoreductase 24 kD subunit	*
F6HU55	0.878	1.989	20.2.1	Arabidopsis thaliana	Heat shock 70 kDa protein 11, endoplasmic reticulum, HSP70-11	S
F6HYK6	1.005	2.591	20.2.1	Arabidopsis thaliana	Heat shock 70 kDa protein 5, cytoplasm, HSP70-5	*
A5ADL7	1.312	2.959	20.2.1	Arabidopsis thaliana	Heat shock protein 90.1, cytoplasmic, HSP90-1	*
A5B427	1.388	1.565	28.99	Vitis pseudoreticulata	Cyclase	S
Q0ZIX9	NA	2.279	29.2.1.1	Vitis vinifera	Ribosomal protein L22	*
F6HH07	0.91	1.749	29.2.4	Vitis vinifera	Elongation factor Ts	C
F6GUN1	0.716	1.503	31.1	Ricinus communis	Tubulin alpha chain	*
F6HS56	1.02	1.947	34.15	Ricinus communis	Potassium channel beta	*
F6HPF2	0.68	1.513	34.20	Populus trichocarpa	Porin/voltage-dependent anion-selective channel protein	*
F6I1N0	1.5	1.623	35.1	Ricinus communis	Aminocarboxymuconate-semialdehyde decarboxylase	*
F6H008	0.953	1.734	35.1	Ricinus communis	Gibberellin receptor GID1	*
F6HMP8	NA	2.667	35.1	Arabidopsis thaliana	Putative membrane protein	C
F6HGN5	0.798	1.704	35.2	Ricinus communis	Ubiquinone biosynthesis protein COQ9, mitochondrial precursor	*
F6HJ97	NA	1.776	35.2	--	Unknown protein	C
Proteins down-expressed unique to recovery in grapevine leaves
Q67H94	1.045	0.608	1.1.1.2	Muscari comosum	Cytochrome b559 subunit alpha (Fragment), PsbE (cytb559α)	S
A5AEB4	0.878	0.582	1.1.2.2	Ricinus communis	Photosystem I reaction center subunit II, PsaD, chloroplast precursor	C
A5BX41	0.846	0.236	1.1.3	Vitis vinifera	Cytochrome b6-f complex iron-sulfur subunit, PetC	C
Q0ZIY8	1.479	0.417	1.1.3	Vitis vinifera	Cytochrome b6/f complex subunit IV, PetD	_
E0CQ75	1.234	0.554	1.1.5.3	Ricinus communis	Ferredoxin--NADP reductase, FNR	C
A5BE19	0.84	0.447	1.3.12	Vitis vinifera	Phosphoribulose kinase, putative	C
F6GWQ0	0.799	0.626	1.3.6	Vitis vinifera	Fructose-bisphosphate aldolase	C
A5AYR7	1.476	0.664	1.3.7	Glycine max	Fructose-1,6-bisphosphatase, chloroplastic-like	C
E0CU00	0.805	0.542	3.5	Ricinus communis	Aldo/keto reductase	*
A5BX43	1.222	0.461	4.7	Vitis vinifera	Fructose-bisphosphate aldolase, FBA, cytoplasmic isozyme 1-like	*
A5B118	1.356	0.481	4.7	Vitis vinifera	Fructose-bisphosphate aldolase, FBA	*
F6GSG7	1.105	0.653	4.9	Ricinus communis	Glyceraldehyde 3-phosphate dehydrogenase	*
A5CAF6	1.017	0.5	4.10	Vitis vinifera	Phosphoglycerate kinase, cytosolic-like	_
D7SUP9	NA	0.653	9.5	Camellia sinensis	Ubiquinol-cytochrome C reductase complex	*
D7SW04	0.744	0.519	13.1.1.2.1	Petunia x hybrida	Prephenate aminotransferase	C
F6HA09	0.696	0.616	13.1.1.3.11	Ricinus communis	Serine-pyruvate aminotransferase	*
A5AGN5	0.896	0.157	13.1.4.1	Catharanthus roseus	Ketol-acid reductoisomerase	C
F6H7I9	1.038	0.559	13.2.5.2	Vitis vinifera	Aminomethyltransferase, mitochondrial-like	M
A5BQ64	1.09	0.474	16.1.3.3	Hevea brasiliensis	2-methyl-6-phytylbenzoquinone methyltranferase	C
D7SLA9	0.835	0.627	17.7.1.2	Vitis vinifera	Lipoxygenase	*
A5BEM6	1.25	0.643	19.3	Ricinus communis	Glutamate-1-semialdehyde-2,1-aminomutase,GSA-AT	C
A5C2C9	0.877	0.324	20.1	Ricinus communis	Protein MLO, putative	*
D7UD99	1.071	0.604	21.6	Vitis vinifera	Catalase , CAT	*
D7SKR5	1.32	0.648	21.2.1	Vitis vinifera	Ascorbate peroxidase, APX	*
F6HBJ7	0.813	0.602	23.4.99	Ricinus communis	Inorganic pyrophosphatase	*
D7UC81	NA	0.553	29.2.1.1	Ricinus communis	50S ribosomal protein L21	C
D6CH07	1.471	0.648	29.2.2	Zea mays	60S ribosomal protein L23	*
D7SWY6	0.913	0.655	30.5	Ricinus communis	GTP-binding protein	*
A5AKB1	0.898	0.243	31.1	Vitis hybrid cultivar	Plastid lipid-associated protein	*
A5AMX3	1.308	0.517	35.1	--	Unknown protein	*
D7SHD2	1.041	0.631	35.1	Ricinus communis	2-deoxyglucose-6-phosphate phosphatase	C
A5BHB4	0.753	0.407	35.2	--	Unknown protein	*
A5AIE0	1.43	0.429	35.2	Ricinus communis	NAD dependent epimerase/dehydratase	*
A5B0L5	0.758	0.555	35.2	Glycine max	Probable plastid-lipid-associated protein 13, chloroplastic-like	C
F6H2N2	1	0.625	35.2	Vitis vinifera	Uroporphyrinogen decarboxylase	S
F6H100	0.927	0.649	35.2	--	Unknown protein	*
--: unknown protein in vitis vinifera and any other species
