# Supplementary material for: Differential proteomic analysis of grapevine leaves by iTRAQ reveals responses to heat stress and subsequent recovery
Source: BMC Plant Biol. 2014 Apr 28;14:110. doi: 10.1186/1471-2229-14-110 (PMC4108046; doi:10.1186/1471-2229-14-110)
Supplement: Additional file 7 — Enrichment analysis against agriGO of grapevine proteins under heat stress and/or subsequent recovery. [file 1471-2229-14-110-S7.xlsx]

## Sheet: Additional file 7
GO_acc	term_type	Term	queryitem	querytotal	bgitem	bgtotal	pvalue	FDR	entries
GO:0015979	P	photosynthesis	15	59	298	24989	4.9e-16	8.4e-14	//A5AEB4//A5CAF6//A5BPB2//A5BX41//A5BE19//A5BHE6//A5AW35//A5ASG6//A5BTM9//B6VJV1//A5B2H3//A5B5I4//A5AYR7//A5AKB1//A5AWT3
GO:0006091	P	generationofprecursormetabolitesandenergy	17	59	609	24989	4.9e-14	4.2e-12	//A5BX43//A5BPB2//A5BX41//A5CAF6//A5BEJ8//A5AW35//A5ANH8//A5ASG6//Q0ZJ34//B6VJV1//A5ASP2//A5B5I4//A5C9C0//A5BDU8//A5B118//A5AKB1//A5AWT3
GO:0009628	P	responsetoabioticstimulus	19	59	2424	24989	1.8e-06	0.0001	//Q38JC9//A5B878//A5B868//A5BE19//A5B0L5//A5AYR7//A5BQL5//A5ADL7//A5BEJ8//A5BX41//A5BE87//A5BDU8//A5BEM6//A5B4J3//A5CAF6//A5AIE0//A5AKB1//A5BX00//Q6B4V4
GO:0050896	P	responsetostimulus	31	59	7265	24989	0.00013	0.0057	//A5B878//B6VJV1//A5C9C0//Q9M3U4//A5BDU8//A5AIE0//A5ACX0//A5BX41//A5BE19//A5BF85//A5BHS5//A5BX00//Q6B4V4//A5B868//A5B0L5//A5AHJ5//A5BS35//A5ASP2//Q38JC9//A5AEH1//A5BEM6//A5B4J3//A5CAF6//A5AKB1//A5ADL7//A5BEJ8//A5BQL5//A5C2C9//A5BE87//A5AYR7//A5C0W3
GO:0005975	P	carbohydratemetabolicprocess	12	59	1676	24989	0.00049	0.014	//A5BX43//A5BE19//A5BTM9//A5BPF9//A5CAF6//A5BEJ8//Q9M3U4//A5BDU8//A5AYR7//A5B118//Q9S944//A5BGC9
GO:0006950	P	responsetostress	23	59	4857	24989	0.00041	0.014	//A5BEJ8//Q9M3U4//A5AIE0//A5ACX0//A5BE19//B6VJV1//A5BHS5//A5BX00//Q6B4V4//A5B868//A5B0L5//A5AHJ5//A5BS35//A5ASP2//Q38JC9//A5B4J3//A5CAF6//A5AKB1//A5ADL7//A5BQL5//A5C2C9//A5BE87//A5AYR7
GO:0044237	P	cellularmetabolicprocess	43	59	13012	24989	0.0009	0.022	//A5BPB2//A5B878//A5BHE6//A5ANH8//Q0ZJ34//B6VJV1//A5B5I4//A5C9C0//A5BDU8//A5AIE0//A5BGC9//A5BX43//A5BX41//A5BE19//A5BF85//A5BQ64//A5BX00//Q6B4V4//A5ACX0//A5C0W3//A5ASG6//A5BTM9//A5ASP2//A5B2H3//A5ADL7//A5BEM6//A5BYS9//A5AKB1//A5AEB4//A5CAF6//A5BEJ8//A5AW35//Q0ZIX9//A5BUU4//A5APX1//A5B9P8//A5BJL8//A5AYR7//A5B118//A5AGN5//A5AFH5//A5BPF9//A5AWT3
GO:0008152	P	metabolicprocess	46	59	15483	24989	0.0067	0.14	//A5BPB2//A5B878//A5BHE6//A5ANH8//Q0ZJ34//B6VJV1//A5B5I4//A5C9C0//Q9M3U4//A5BDU8//A5AIE0//A5BGC9//A5BX43//A5BX41//A5BE19//A5BF85//A5BQ64//A5BHS5//A5BX00//Q6B4V4//A5ACX0//A5C0W3//A5ASG6//A5BTM9//A5ASP2//A5B2H3//A5ADL7//Q9S944//A5BEM6//A5BYS9//A5AKB1//A5AEB4//A5CAF6//A5BEJ8//A5AW35//Q0ZIX9//A5BUU4//A5APX1//A5B9P8//A5BJL8//A5AYR7//A5B118//A5AGN5//A5AFH5//A5BPF9//A5AWT3
GO:0009987	P	cellularprocess	47	59	16867	24989	0.028	0.54	//A5BPB2//A5B878//A5BHE6//A5ANH8//A5BYS9//Q0ZJ34//A5BF85//A5B5I4//A5C9C0//A5BDU8//A5AIE0//A5C2C9//A5BGC9//A5BX43//A5BX41//A5BE19//B6VJV1//A5BQ64//A5BX00//Q6B4V4//A5ACX0//A5C0W3//A5ASG6//A5BTM9//A5BS35//A5ASP2//A5B2H3//A5ADL7//A5AEH1//A5BEM6//A5B4J3//A5AKB1//A5AEB4//A5CAF6//A5BEJ8//A5AW35//Q0ZIX9//A5BUU4//A5APX1//A5B9P8//A5BJL8//A5AYR7//A5B118//A5AGN5//A5AFH5//A5BPF9//A5AWT3
GO:0044238	P	primarymetabolicprocess	32	59	13391	24989	0.51	1	//A5BPB2//A5B878//A5ANH8//Q0ZJ34//B6VJV1//A5B5I4//A5BEJ8//Q9M3U4//A5BDU8//A5BGC9//A5BX43//A5BE19//A5BF85//A5BX00//Q6B4V4//A5ACX0//A5ASG6//A5BTM9//A5ADL7//Q9S944//A5BYS9//A5CAF6//Q0ZIX9//A5BUU4//A5APX1//A5B9P8//A5AYR7//A5B118//A5C0W3//A5AFH5//A5BPF9//A5AGN5
GO:0009791	P	post-embryonicdevelopment	7	59	1547	24989	0.072	1	//A5ASP2//A5ADL7//A5C9C0//A5BDU8//A5B4J3//A5BX00//A5C0W3
GO:0044249	P	cellularbiosyntheticprocess	16	59	7010	24989	0.61	1	//A5BPF9//A5B878//A5ACX0//Q0ZIX9//A5BTM9//Q0ZJ34//A5BF85//A5APX1//B6VJV1//A5BDU8//A5BEM6//A5BUU4//A5AFH5//A5BQ64//A5BX00//A5AGN5
GO:0006807	P	nitrogencompoundmetabolicprocess	13	59	7107	24989	0.89	1	//A5BX43//A5B878//A5ACX0//A5BJL8//Q0ZJ34//A5BF85//B6VJV1//A5BDU8//A5BEM6//A5B118//A5AFH5//A5BGC9//A5AGN5
GO:0007165	P	signaltransduction	5	59	2450	24989	0.7	1	//A5AEH1//A5B878//A5B9P8//A5BS35//A5B4J3
GO:0034645	P	cellularmacromoleculebiosyntheticprocess	6	59	4944	24989	0.98	1	//Q0ZIX9//A5BUU4//A5BF85//A5APX1//A5BPF9//A5BX00
GO:0044267	P	cellularproteinmetabolicprocess	13	59	4557	24989	0.27	1	//A5ADL7//A5BPB2//Q0ZIX9//A5ASG6//A5BUU4//A5APX1//A5B9P8//A5B5I4//A5BYS9//A5C0W3//A5BPF9//A5BX00//Q6B4V4
GO:0040007	P	growth	6	59	1314	24989	0.09	1	//A5ASP2//A5C9C0//A5BDU8//A5B4J3//A5BX00//A5C0W3
GO:0044260	P	cellularmacromoleculemetabolicprocess	20	59	9551	24989	0.79	1	//A5BX43//A5BPB2//A5CAF6//A5BEJ8//Q0ZIX9//A5ASG6//A5BUU4//A5BF85//A5APX1//A5B9P8//A5B5I4//A5B118//A5BPF9//A5BDU8//A5BYS9//A5ADL7//A5C0W3//A5BGC9//A5BX00//Q6B4V4
GO:0016043	P	cellularcomponentorganization	6	59	3099	24989	0.76	1	//A5ANH8//A5BUU4//A5B4J3//A5AIE0//A5C0W3//A5AWT3
GO:0050789	P	regulationofbiologicalprocess	13	59	6077	24989	0.71	1	//A5B878//A5BEJ8//A5BYS9//A5BS35//A5B9P8//A5ADL7//A5C9C0//A5AEH1//A5BDU8//A5B4J3//A5AKB1//A5BX00//A5C2C9
GO:0010467	P	geneexpression	7	59	4298	24989	0.9	1	//Q0ZIX9//A5ANH8//A5BUU4//A5APX1//A5ADL7//A5BPF9//A5BX00
GO:0065007	P	biologicalregulation	14	59	7015	24989	0.81	1	//A5B878//A5BEJ8//A5BYS9//A5BS35//A5C0W3//A5B9P8//A5ADL7//A5C9C0//A5AEH1//A5BDU8//A5B4J3//A5AKB1//A5BX00//A5C2C9
GO:0032502	P	developmentalprocess	7	59	4823	24989	0.95	1	//A5ASP2//A5ADL7//A5C9C0//A5BDU8//A5B4J3//A5BX00//A5C0W3
GO:0032501	P	multicellularorganismalprocess	7	59	4397	24989	0.91	1	//A5ASP2//A5ADL7//A5C9C0//A5BDU8//A5B4J3//A5BX00//A5C0W3
GO:0006139	P	nucleobase,nucleoside,nucleotideandnucleicacidmetabolicprocess	6	59	6183	24989	1	1	//A5BX43//A5B878//Q0ZJ34//B6VJV1//A5B118//A5BGC9
GO:0006810	P	transport	8	59	3723	24989	0.67	1	//A5BX41//A5ANH8//Q0ZJ34//B6VJV1//A5B9P8//Q38JC9//A5C9C0//A5BX00
GO:0006464	P	proteinmodificationprocess	5	59	2873	24989	0.82	1	//A5B5I4//A5BPB2//A5ASG6//A5C0W3//A5BYS9
GO:0050794	P	regulationofcellularprocess	10	59	5335	24989	0.84	1	//A5B878//A5BYS9//A5BS35//A5B9P8//A5BEJ8//A5AEH1//A5BDU8//A5B4J3//A5AKB1//A5BX00
GO:0009058	P	biosyntheticprocess	19	59	7266	24989	0.34	1	//A5BPF9//A5B878//A5ACX0//A5BE19//Q0ZIX9//A5BTM9//Q0ZJ34//B6VJV1//A5APX1//A5BF85//A5CAF6//A5BDU8//A5BEM6//A5AYR7//A5BUU4//A5AFH5//A5BQ64//A5BX00//A5AGN5
GO:0043412	P	macromoleculemodification	5	59	3033	24989	0.86	1	//A5B5I4//A5BPB2//A5ASG6//A5C0W3//A5BYS9
GO:0009059	P	macromoleculebiosyntheticprocess	6	59	4973	24989	0.99	1	//Q0ZIX9//A5BUU4//A5BF85//A5APX1//A5BPF9//A5BX00
GO:0051234	P	establishmentoflocalization	8	59	3769	24989	0.68	1	//A5BX41//A5ANH8//Q0ZJ34//B6VJV1//A5B9P8//Q38JC9//A5C9C0//A5BX00
GO:0009056	P	catabolicprocess	8	59	2870	24989	0.37	1	//A5BX43//A5ACX0//A5CAF6//A5BEJ8//A5BDU8//A5BYS9//A5B118//A5BGC9
GO:0051179	P	localization	8	59	3983	24989	0.74	1	//A5BX41//A5ANH8//Q0ZJ34//B6VJV1//A5B9P8//Q38JC9//A5C9C0//A5BX00
GO:0009607	P	responsetobioticstimulus	5	59	1589	24989	0.32	1	//A5ADL7//A5AHJ5//Q9M3U4//A5C0W3//A5C2C9
GO:0019538	P	proteinmetabolicprocess	15	59	5692	24989	0.36	1	//A5ADL7//A5BPB2//Q0ZIX9//A5ANH8//A5ASG6//A5BUU4//A5BF85//A5APX1//A5B9P8//A5B5I4//A5BYS9//A5C0W3//A5BPF9//A5BX00//Q6B4V4
GO:0048856	P	anatomicalstructuredevelopment	6	59	3663	24989	0.88	1	//A5ASP2//A5ADL7//A5C9C0//A5B4J3//A5BX00//A5C0W3
GO:0043170	P	macromoleculemetabolicprocess	21	59	10642	24989	0.89	1	//A5BX43//A5BPB2//A5CAF6//A5BEJ8//Q0ZIX9//A5ANH8//A5ASG6//A5BUU4//A5BF85//A5APX1//A5B9P8//A5B5I4//A5B118//A5BPF9//A5BDU8//A5BYS9//A5ADL7//A5C0W3//A5BGC9//A5BX00//Q6B4V4
GO:0007275	P	multicellularorganismaldevelopment	7	59	4156	24989	0.88	1	//A5ASP2//A5ADL7//A5C9C0//A5BDU8//A5B4J3//A5BX00//A5C0W3
GO:0006412	P	translation	5	59	911	24989	0.064	1	//A5BPF9//A5BUU4//A5BX00//A5APX1//Q0ZIX9
GO:0005198	F	structuralmoleculeactivity	5	59	653	24989	0.019	0.72	//A5AKB1//A5BUU4//A5BPF9//A5BX00//Q0ZIX9
GO:0003676	F	nucleicacidbinding	9	59	6235	24989	0.97	1	//Q0ZIX9//A5BJL8//A5APX1//A5BE87//A5B4J3//A5AIE0//A5BPF9//A5BX00//A5C0W3
GO:0000166	F	nucleotidebinding	15	59	5965	24989	0.44	1	//A5ADL7//A5BPB2//A5B878//A5BE19//A5BS35//A5ASP2//A5B5I4//A5C9C0//A5BE87//A5BDU8//A5CAF6//A5C0W3//A5BGC9//A5BX00//Q6B4V4
GO:0016740	F	transferaseactivity	10	59	6238	24989	0.95	1	//A5CAF6//A5BPB2//A5B878//A5ACX0//A5BE19//A5B5I4//A5BEM6//A5AFH5//A5BQ64//A5C0W3
GO:0016787	F	hydrolaseactivity	8	59	6071	24989	0.99	1	//A5AYR7//Q0ZJ34//B6VJV1//A5BS35//Q9M3U4//A5BYS9//Q9S944//A5BPF9
GO:0005215	F	transporteractivity	5	59	2203	24989	0.6	1	//Q38JC9//A5ANH8//A5BX41//Q0ZJ34//B6VJV1
GO:0003824	F	catalyticactivity	36	59	14861	24989	0.46	1	//A5BPB2//A5B878//A5ANH8//Q0ZJ34//B6VJV1//A5B5I4//A5C9C0//Q9M3U4//A5BDU8//A5AIE0//A5BGC9//A5BX43//A5BX41//A5BE19//A5BF85//A5BQ64//A5BHS5//A5AYS4//A5ACX0//A5BTM9//A5BS35//A5ASP2//A5CAF6//Q9S944//A5BEM6//A5BYS9//A5BEJ8//A5BJL8//A5BQL5//A5B9P8//A5AYR7//A5B118//A5C0W3//A5AFH5//A5BPF9//A5AGN5
GO:0005515	F	proteinbinding	13	59	6961	24989	0.87	1	//A5AEB4//A5BE19//A5BYS9//A5BF85//A5ASP2//A5B9P8//A5ADL7//A5AEH1//A5B4J3//A5B2H3//A5C2C9//A5BX00//Q6B4V4
GO:0016772	F	transferaseactivity,transferringphosphorus-containinggroups	6	59	3860	24989	0.91	1	//A5CAF6//A5BPB2//A5B878//A5BE19//A5B5I4//A5C0W3
GO:0003723	F	RNAbinding	5	59	1912	24989	0.47	1	//A5AIE0//A5BE87//A5BPF9//A5BX00//Q0ZIX9
GO:0016301	F	kinaseactivity	6	59	2728	24989	0.63	1	//A5CAF6//A5BPB2//A5B878//A5BE19//A5B5I4//A5C0W3
GO:0005488	F	binding	42	59	18152	24989	0.66	1	//A5BPB2//A5B878//A5ANH8//A5BYS9//A5B6T9//A5BF85//A5B5I4//A5C9C0//Q9M3U4//A5BQL5//A5AIE0//A5C2C9//A5BGC9//A5BX41//A5BE19//A5BDU8//B6VJV1//A5BX00//Q6B4V4//A5ACX0//A5ASG6//A5BTM9//A5BS35//A5ASP2//A5B2H3//A5ADL7//A5AEH1//A5BEM6//A5B4J3//A5CAF6//A5AEB4//Q38JC9//A5BEJ8//A5BJL8//Q0ZIX9//A5APX1//A5B9P8//A5BE87//A5C0W3//A5AFH5//A5BPF9//A5AGN5
GO:0009536	C	plastid	30	59	2408	24989	1.3e-15	1.3e-13	//A5BPB2//A5BHE6//Q0ZJ34//B6VJV1//A5B5I4//A5AIE0//A5BQ64//A5BX41//A5BE19//A5BF85//A5AYS4//Q6B4V4//A5B0L5//A5ASG6//A5BTM9//A5B2H3//A5CAF6//A5BEM6//A5AKB1//A5AEB4//Q0ZIX9//A5AW35//A5BQL5//A5B9P8//A5BE87//A5AYR7//A5AGN5//A5AFH5//A5BPF9//A5AWT3
GO:0005737	C	cytoplasm	51	59	9145	24989	3.7e-15	1.9e-13	//A5BPB2//A5B878//A5BHE6//A5ANH8//Q0ZJ34//A5B6T9//A5BF85//A5B5I4//A5C9C0//A5BQL5//A5AIE0//A5BGC9//A5BX43//A5BX41//A5BE19//A5BDU8//B6VJV1//A5BQ64//A5BHS5//A5AYS4//A5BX00//Q6B4V4//A5ACX0//A5B0L5//A5AHJ5//A5ASG6//A5BTM9//A5ASP2//A5B2H3//A5ADL7//Q9S944//A5AEH1//A5BEM6//A5B4J3//A5CAF6//A5AKB1//A5AEB4//Q38JC9//A5BEJ8//A5AW35//Q0ZIX9//A5BUU4//A5APX1//A5B9P8//A5BE87//A5AYR7//A5B118//A5AGN5//A5AFH5//A5BPF…
GO:0044444	C	cytoplasmicpart	47	59	7706	24989	1.6e-14	5.3e-13	//A5BPB2//A5BHE6//A5ANH8//Q0ZJ34//A5BF85//A5B5I4//A5C9C0//A5BQL5//A5AIE0//A5BGC9//A5BX43//A5BX41//A5BE19//A5BDU8//B6VJV1//A5BQ64//A5AYS4//A5BX00//Q6B4V4//A5ACX0//A5B0L5//A5AHJ5//A5ASG6//A5BTM9//A5ASP2//A5B2H3//Q38JC9//Q9S944//A5B6T9//A5BEM6//A5B4J3//A5AKB1//A5AEB4//A5CAF6//A5BEJ8//A5AW35//Q0ZIX9//A5BUU4//A5APX1//A5B9P8//A5BE87//A5AYR7//A5B118//A5AGN5//A5AFH5//A5BPF9//A5AWT3
GO:0009579	C	thylakoid	16	59	620	24989	9.9e-13	2.5e-11	//A5AEB4//A5BPB2//A5BX41//A5BE19//A5BHE6//A5AW35//A5ASG6//A5B0L5//B6VJV1//A5B2H3//A5B9P8//A5B5I4//A5AKB1//A5BQL5//A5AYS4//A5AWT3
GO:0043227	C	membrane-boundedorganelle	49	59	10146	24989	2.8e-11	4.6e-10	//A5BPB2//A5BHE6//A5ANH8//A5BYS9//Q0ZJ34//A5B6T9//A5BF85//A5B5I4//A5C9C0//A5BQL5//A5AIE0//A5BGC9//A5BX43//A5BX41//A5BE19//A5BDU8//B6VJV1//A5BQ64//A5AYS4//A5BX00//Q6B4V4//A5ACX0//A5B0L5//A5AHJ5//A5ASG6//A5BTM9//A5ASP2//A5B2H3//Q38JC9//Q9S944//A5AEH1//A5BEM6//A5B4J3//A5AKB1//A5AEB4//A5CAF6//A5BEJ8//A5AW35//Q0ZIX9//A5BUU4//A5APX1//A5B9P8//A5BE87//A5AYR7//A5B118//A5AGN5//A5AFH5//A5BPF9//A5AWT3
GO:0043231	C	intracellularmembrane-boundedorganelle	49	59	10120	24989	2.5e-11	4.6e-10	//A5BPB2//A5BHE6//A5ANH8//A5BYS9//Q0ZJ34//A5B6T9//A5BF85//A5B5I4//A5C9C0//A5BQL5//A5AIE0//A5BGC9//A5BX43//A5BX41//A5BE19//A5BDU8//B6VJV1//A5BQ64//A5AYS4//A5BX00//Q6B4V4//A5ACX0//A5B0L5//A5AHJ5//A5ASG6//A5BTM9//A5ASP2//A5B2H3//Q38JC9//Q9S944//A5AEH1//A5BEM6//A5B4J3//A5AKB1//A5AEB4//A5CAF6//A5BEJ8//A5AW35//Q0ZIX9//A5BUU4//A5APX1//A5B9P8//A5BE87//A5AYR7//A5B118//A5AGN5//A5AFH5//A5BPF9//A5AWT3
GO:0043229	C	intracellularorganelle	50	59	10922	24989	9.2e-11	1.2e-09	//A5BPB2//A5B878//A5BHE6//A5ANH8//A5BYS9//Q0ZJ34//A5B6T9//A5BF85//A5B5I4//A5C9C0//A5BQL5//A5AIE0//A5BGC9//A5BX43//A5BX41//A5BE19//A5BDU8//B6VJV1//A5BQ64//A5AYS4//A5BX00//Q6B4V4//A5ACX0//A5B0L5//A5AHJ5//A5ASG6//A5BTM9//A5ASP2//A5B2H3//Q38JC9//Q9S944//A5AEH1//A5BEM6//A5B4J3//A5AKB1//A5AEB4//A5CAF6//A5BEJ8//A5AW35//Q0ZIX9//A5BUU4//A5APX1//A5B9P8//A5BE87//A5AYR7//A5B118//A5AGN5//A5AFH5//A5BPF9//A5AWT3
GO:0043226	C	organelle	50	59	10932	24989	9.6e-11	1.2e-09	//A5BPB2//A5B878//A5BHE6//A5ANH8//A5BYS9//Q0ZJ34//A5B6T9//A5BF85//A5B5I4//A5C9C0//A5BQL5//A5AIE0//A5BGC9//A5BX43//A5BX41//A5BE19//A5BDU8//B6VJV1//A5BQ64//A5AYS4//A5BX00//Q6B4V4//A5ACX0//A5B0L5//A5AHJ5//A5ASG6//A5BTM9//A5ASP2//A5B2H3//Q38JC9//Q9S944//A5AEH1//A5BEM6//A5B4J3//A5AKB1//A5AEB4//A5CAF6//A5BEJ8//A5AW35//Q0ZIX9//A5BUU4//A5APX1//A5B9P8//A5BE87//A5AYR7//A5B118//A5AGN5//A5AFH5//A5BPF9//A5AWT3
GO:0044424	C	intracellularpart	52	59	12535	24989	8.2e-10	9.1e-09	//A5BPB2//A5B878//A5BHE6//A5ANH8//A5BYS9//Q0ZJ34//A5B6T9//A5BF85//A5B5I4//A5C9C0//A5BQL5//A5AIE0//A5BGC9//A5BX43//A5BX41//A5BE19//A5BDU8//B6VJV1//A5BQ64//A5BHS5//A5AYS4//A5BX00//Q6B4V4//A5ACX0//A5B0L5//A5AHJ5//A5ASG6//A5BTM9//A5ASP2//A5B2H3//A5ADL7//Q9S944//A5AEH1//A5BEM6//A5B4J3//A5CAF6//A5AKB1//A5AEB4//Q38JC9//A5BEJ8//A5AW35//Q0ZIX9//A5BUU4//A5APX1//A5B9P8//A5BE87//A5AYR7//A5B118//A5AGN5//A5AFH…
GO:0005622	C	intracellular	52	59	13045	24989	4.9e-09	4.9e-08	//A5BPB2//A5B878//A5BHE6//A5ANH8//A5BYS9//Q0ZJ34//A5B6T9//A5BF85//A5B5I4//A5C9C0//A5BQL5//A5AIE0//A5BGC9//A5BX43//A5BX41//A5BE19//A5BDU8//B6VJV1//A5BQ64//A5BHS5//A5AYS4//A5BX00//Q6B4V4//A5ACX0//A5B0L5//A5AHJ5//A5ASG6//A5BTM9//A5ASP2//A5B2H3//A5ADL7//Q9S944//A5AEH1//A5BEM6//A5B4J3//A5CAF6//A5AKB1//A5AEB4//Q38JC9//A5BEJ8//A5AW35//Q0ZIX9//A5BUU4//A5APX1//A5B9P8//A5BE87//A5AYR7//A5B118//A5AGN5//A5AFH…
GO:0044422	C	organellepart	30	59	4541	24989	1.4e-08	1.2e-07	//A5BHE6//A5ANH8//B6VJV1//A5C9C0//A5BDU8//A5AIE0//A5BQ64//A5BX43//A5BX41//A5BE19//A5BF85//A5AYS4//A5BX00//A5B0L5//A5ASG6//A5BTM9//A5ASP2//A5B2H3//A5AEH1//A5B4J3//A5AKB1//A5AEB4//Q0ZIX9//A5AW35//A5BUU4//A5BQL5//A5B9P8//A5B118//A5BPF9//A5AWT3
GO:0044446	C	intracellularorganellepart	30	59	4526	24989	1.3e-08	1.2e-07	//A5BHE6//A5ANH8//B6VJV1//A5C9C0//A5BDU8//A5AIE0//A5BQ64//A5BX43//A5BX41//A5BE19//A5BF85//A5AYS4//A5BX00//A5B0L5//A5ASG6//A5BTM9//A5ASP2//A5B2H3//A5AEH1//A5B4J3//A5AKB1//A5AEB4//Q0ZIX9//A5AW35//A5BUU4//A5BQL5//A5B9P8//A5B118//A5BPF9//A5AWT3
GO:0005623	C	cell	57	59	17420	24989	2e-07	1.5e-06	//A5BPB2//A5B878//A5BHE6//A5ANH8//A5BYS9//Q0ZJ34//A5C0W3//A5BF85//A5B5I4//A5C9C0//Q9M3U4//A5BQL5//A5AIE0//A5B427//A5BGC9//A5C2C9//A5BX43//A5BX41//A5BE19//A5BDU8//B6VJV1//A5BQ64//A5BHS5//A5AYS4//A5BX00//Q6B4V4//A5ACX0//A5B0L5//A5AHJ5//A5ASG6//A5BTM9//A5BS35//A5ASP2//A5B2H3//A5ADL7//Q9S944//A5AEH1//A5BEM6//A5B4J3//A5CAF6//A5AKB1//A5AEB4//Q38JC9//A5B6T9//A5BEJ8//A5AW35//Q0ZIX9//A5BUU4//A5APX1//A5B9P…
GO:0044464	C	cellpart	57	59	17420	24989	2e-07	1.5e-06	//A5BPB2//A5B878//A5BHE6//A5ANH8//A5BYS9//Q0ZJ34//A5C0W3//A5BF85//A5B5I4//A5C9C0//Q9M3U4//A5BQL5//A5AIE0//A5B427//A5BGC9//A5C2C9//A5BX43//A5BX41//A5BE19//A5BDU8//B6VJV1//A5BQ64//A5BHS5//A5AYS4//A5BX00//Q6B4V4//A5ACX0//A5B0L5//A5AHJ5//A5ASG6//A5BTM9//A5BS35//A5ASP2//A5B2H3//A5ADL7//Q9S944//A5AEH1//A5BEM6//A5B4J3//A5CAF6//A5AKB1//A5AEB4//Q38JC9//A5B6T9//A5BEJ8//A5AW35//Q0ZIX9//A5BUU4//A5APX1//A5B9P…
GO:0032991	C	macromolecularcomplex	22	59	3343	24989	3.7e-06	2.4e-05	//A5BPB2//A5BHE6//A5ANH8//A5B4J3//Q0ZJ34//A5B5I4//A5C9C0//A5BDU8//A5BX41//B6VJV1//A5BX00//A5ASG6//A5BTM9//A5B2H3//A5BYS9//A5AEB4//Q0ZIX9//A5AW35//A5BUU4//A5APX1//A5BPF9//A5AWT3
GO:0005739	C	mitochondrion	15	59	1832	24989	1.8e-05	0.00011	//A5BX43//A5ACX0//A5BEJ8//A5ANH8//A5BF85//A5ASP2//A5B6T9//A5CAF6//A5C9C0//A5BDU8//A5B118//A5AFH5//A5BGC9//A5BX00//A5AGN5
GO:0031967	C	organelleenvelope	8	59	715	24989	0.00028	0.0017	//A5BX43//A5ANH8//A5BF85//A5ASP2//A5C9C0//A5AEH1//A5B118//A5BQ64
GO:0031975	C	envelope	8	59	733	24989	0.00033	0.0018	//A5BX43//A5ANH8//A5BF85//A5ASP2//A5C9C0//A5AEH1//A5B118//A5BQ64
GO:0016020	C	membrane	27	59	6338	24989	0.00055	0.0029	//A5BPB2//A5BHE6//A5ANH8//Q0ZJ34//A5B5I4//A5C9C0//A5C2C9//A5BQ64//A5BX41//A5BE19//B6VJV1//A5AYS4//A5BX00//A5B0L5//A5ASG6//A5BS35//A5ASP2//A5B2H3//A5AEH1//A5AKB1//A5AEB4//A5AW35//A5BQL5//A5B9P8//Q9S944//A5C0W3//A5AWT3
GO:0005829	C	cytosol	7	59	1611	24989	0.085	0.42	//A5BUU4//A5BQL5//A5CAF6//A5APX1//A5AFH5//A5BPF9//A5BX00
GO:0043232	C	intracellularnon-membrane-boundedorganelle	8	59	2098	24989	0.12	0.53	//A5AEB4//Q0ZIX9//A5AW35//A5BUU4//A5B2H3//A5B4J3//A5BPF9//A5BX00
GO:0005886	C	plasmamembrane	7	59	1762	24989	0.12	0.53	//A5AEB4//A5AW35//A5BQL5//A5C2C9//A5AEH1//A5B2H3//A5C0W3
GO:0043228	C	non-membrane-boundedorganelle	8	59	2098	24989	0.12	0.53	//A5AEB4//Q0ZIX9//A5AW35//A5BUU4//A5B2H3//A5B4J3//A5BPF9//A5BX00
GO:0031974	C	membrane-enclosedlumen	5	59	1235	24989	0.17	0.7	//A5ANH8//A5BDU8//A5BF85//A5BX00//A5B9P8
GO:0012505	C	endomembranesystem	6	59	2175	24989	0.41	1	//A5BS35//A5ADL7//A5AEH1//A5B427//A5BGC9//A5BX00
GO:0005634	C	nucleus	5	59	4710	24989	0.99	1	//A5BYS9//A5AEH1//A5BUU4//A5APX1//A5B4J3
