# Supplementary material for: Differential proteomic analysis of grapevine leaves by iTRAQ reveals responses to heat stress and subsequent recovery
Source: BMC Plant Biol. 2014 Apr 28;14:110. doi: 10.1186/1471-2229-14-110 (PMC4108046; doi:10.1186/1471-2229-14-110)
Supplement: Additional file 10 — Detailed information of the identified proteins under heat stress and/or subsequent recovery. [file 1471-2229-14-110-S10.xlsx]

## Sheet: Additional file 10
Protein accession	Protein description	protein score	protein mass	protein mathes1	protein matches significant2	protein sequences3	protein sequences significant4	protein coverage	unique peptide	Fold change
										Heat stress	Recovery
A5ACX0	Putative uncharacterized protein OS=Vitis vinifera GN=VITISV_023686 PE=4 SV=1	5241	53634	285	99	22	6	48.2	3	0.389	1.125
A5ADL7	Putative uncharacterized protein OS=Vitis vinifera GN=VITISV_007727 PE=3 SV=1	323	81050	267	5	33	5	39.1	13	1.312	2.959
A5ADV7	ATP-dependent Clp protease proteolytic subunit OS=Vitis vinifera GN=VIT_02s0025g05140 PE=3 SV=1	173	32476	38	4	11	2	35.2	11	0.849	1.132
A5AE63	Putative uncharacterized protein OS=Vitis vinifera GN=VIT_13s0019g04140 PE=4 SV=1	723	26482	152	47	8	1	32.4	7	0.721	1.049
A5AEB4	Putative uncharacterized protein OS=Vitis vinifera GN=VIT_05s0020g03180 PE=4 SV=1	2312	22524	226	56	18	3	80.1	7	0.878	0.582
A5AEH1	Putative uncharacterized protein OS=Vitis vinifera GN=VIT_07s0191g00090 PE=3 SV=1	82	28877	103	1	14	1	43.8	6	2.533	0.747
A5AEI0	Putative uncharacterized protein OS=Vitis vinifera GN=VIT_17s0000g06350 PE=4 SV=1	283	27906	24	6	5	1	21.3	5	1.429	1.127
A5AER7	Putative uncharacterized protein OS=Vitis vinifera GN=VITISV_000418 PE=3 SV=1	2164	74540	273	71	27	4	37.2	16	0.746	0.95
A5AFH5	Cysteine synthase OS=Vitis vinifera GN=VITISV_033255 PE=3 SV=1	219	34519	50	7	13	1	40.2	1	0.397	0.825
A5AFX4	Putative uncharacterized protein OS=Vitis vinifera GN=VIT_16s0022g00510 PE=3 SV=1	195	23721	29	4	14	1	57	14	1.063	0.987
A5AGN5	Putative uncharacterized protein OS=Vitis vinifera GN=VIT_12s0028g02340 PE=4 SV=1	80	63846	31	1	14	1	23.4	7	0.896	0.157
A5AHJ5	Putative uncharacterized protein OS=Vitis vinifera GN=VIT_02s0025g04270 PE=4 SV=1	62	25082	11	1	2	1	6.6	1	0.114	1.149
A5AIE0	Putative uncharacterized protein OS=Vitis vinifera GN=VIT_14s0060g00820 PE=4 SV=1	189	42589	251	7	15	2	34.1	14	1.43	0.429
A5AKB1	Putative uncharacterized protein OS=Vitis vinifera GN=VITISV_012048 PE=4 SV=1	742	30500	87	23	9	3	33.9	9	0.898	0.243
A5AKD8	Peptidyl-prolyl cis-trans isomerase OS=Vitis vinifera GN=VIT_18s0001g14400 PE=3 SV=1	490	18155	52	19	5	2	32.1	4	1.189	0.82
A5AM49	Putative uncharacterized protein OS=Vitis vinifera GN=VITISV_036417 PE=3 SV=1	442	42307	72	5	15	1	31.5	13	0.828	0.687
A5AMX3	Putative uncharacterized protein OS=Vitis vinifera GN=VITISV_041106 PE=4 SV=1	189	24592	27	5	6	1	23.3	3	1.308	0.517
A5AMX4	Putative uncharacterized protein OS=Vitis vinifera GN=VITISV_041107 PE=4 SV=1	131	24316	17	3	6	1	38.9	3	1.365	0.846
A5AMZ9	Putative uncharacterized protein OS=Vitis vinifera GN=VITISV_029129 PE=4 SV=1	61	37641	33	1	10	1	30.1	9	0.881	0.74
A5AN35	Putative uncharacterized protein OS=Vitis vinifera GN=VITISV_043040 PE=3 SV=1	65	41404	17	1	8	1	17	6	1.032	0.991
A5ANH8	Putative uncharacterized protein OS=Vitis vinifera GN=VITISV_006460 PE=3 SV=1	94	58573	97	3	34	1	24	29	0.41	0.893
A5APX1	Putative uncharacterized protein OS=Vitis vinifera GN=VITISV_032012 PE=4 SV=1	45	39129	28	1	8	1	26.4	8	2.95	0.56
A5AR17	Putative uncharacterized protein OS=Vitis vinifera GN=VIT_08s0007g03390 PE=4 SV=1	164	51657	21	5	11	2	30	11	1.078	0.731
A5ASG6	Putative uncharacterized protein OS=Vitis vinifera GN=VIT_12s0057g00630 PE=4 SV=1	1007	28620	146	37	9	3	41.1	4	0.924	2.708
A5ASP2	Putative uncharacterized protein OS=Vitis vinifera GN=VITISV_036396 PE=4 SV=1	45	27630	27	1	7	1	15.1	5	1.286	2.886
A5ASW8	Putative uncharacterized protein OS=Vitis vinifera GN=VIT_12s0055g01110 PE=4 SV=1	1038	27199	107	32	12	4	52.6	12	1.233	0.922
A5AW35	Putative uncharacterized protein OS=Vitis vinifera GN=VIT_04s0023g00410 PE=4 SV=1	123	23343	29	2	7	1	35.3	7	0.656	1.226
A5AWT3	Putative uncharacterized protein OS=Vitis vinifera GN=VIT_19s0027g00200 PE=4 SV=1	47	14356	25	1	7	1	47.5	7	7.737	2.387
A5AWW0	Putative uncharacterized protein OS=Vitis vinifera GN=VIT_07s0104g00510 PE=4 SV=1	803	43191	133	12	19	2	46.6	18	0.722	1.131
A5AX39	Putative uncharacterized protein OS=Vitis vinifera GN=VITISV_021576 PE=3 SV=1	5145	48522	423	166	30	9	59.2	23	0.692	0.848
A5AX80	Putative uncharacterized protein OS=Vitis vinifera GN=VITISV_011142 PE=4 SV=1	79	16032	7	1	6	1	63.8	6	---	0.726
A5AXS7	Putative uncharacterized protein (Fragment) OS=Vitis vinifera GN=VITISV_020147 PE=3 SV=1	2043	42655	369	69	28	8	72.2	28	0.737	0.851
A5AYR7	Putative uncharacterized protein OS=Vitis vinifera GN=VITISV_007830 PE=3 SV=1	186	45183	95	3	35	1	36.8	33	1.476	0.664
A5AYS4	Putative uncharacterized protein OS=Vitis vinifera GN=VITISV_022680 PE=4 SV=1	160	37875	9	5	4	1	8.4	3	0.556	1.607
A5B0L5	Putative uncharacterized protein OS=Vitis vinifera GN=VIT_08s0007g06480 PE=4 SV=1	425	34228	133	9	11	1	38.6	3	0.758	0.555
A5B118	Fructose-bisphosphate aldolase OS=Vitis vinifera GN=VIT_08s0007g03830 PE=3 SV=1	81	39005	21	2	6	1	20.3	6	1.356	0.481
A5B155	Putative uncharacterized protein OS=Vitis vinifera GN=VITISV_017918 PE=4 SV=1	2067	20118	122	69	3	2	28.4	3	1.281	0.773
A5B1D3	Putative uncharacterized protein OS=Vitis vinifera GN=VIT_12s0028g01080 PE=4 SV=1	211	27948	125	6	13	3	45.7	13	1.277	1.041
A5B1P3	Putative uncharacterized protein OS=Vitis vinifera GN=VITISV_025619 PE=4 SV=1	456	30361	168	19	26	5	63.4	25	1.006	1.105
A5B1Y5	Superoxide dismutase [Cu-Zn] OS=Vitis vinifera GN=VITISV_017620 PE=3 SV=1	1936	21808	103	39	16	2	44.4	16	0.777	1.044
A5B2H3	Putative uncharacterized protein OS=Vitis vinifera GN=VITISV_039382 PE=4 SV=1	402	24391	69	7	10	3	41	9	7.317	1.234
A5B2U7	Putative uncharacterized protein OS=Vitis vinifera GN=VITISV_032016 PE=3 SV=1	2447	113990	274	60	30	9	32.9	2	0.785	1.034
A5B427	Putative uncharacterized protein OS=Vitis vinifera GN=VIT_03s0180g00070 PE=4 SV=1	227	30078	63	11	8	2	23.8	8	1.388	1.565
A5B4J3	Histone H4 OS=Vitis vinifera GN=VIT_06s0004g03890 PE=3 SV=1	169	11402	46	3	10	1	78.1	8	4.561	1.307
A5B5I4	Putative uncharacterized protein OS=Vitis vinifera GN=VITISV_031287 PE=4 SV=1	5131	28104	313	137	22	5	82.2	14	0.456	1.084
A5B6T9	Putative uncharacterized protein OS=Vitis vinifera GN=VITISV_032269 PE=4 SV=1	45	18191	87	1	14	1	36.3	5	2.246	0.839
A5B868	Putative uncharacterized protein OS=Vitis vinifera GN=VITISV_036834 PE=3 SV=1	190	25774	55	2	13	1	32.9	13	5.531	1.45
A5B878	Nucleoside diphosphate kinase OS=Vitis vinifera GN=VIT_15s0021g01330 PE=3 SV=1	236	16299	39	7	5	3	31.7	5	10.227	1.695
A5B9G1	Putative uncharacterized protein OS=Vitis vinifera GN=VITISV_039575 PE=4 SV=1	2234	125247	279	65	30	5	23.2	13	1.4	1.434
A5B9P8	Peptidyl-prolyl cis-trans isomerase OS=Vitis vinifera GN=VITISV_015631 PE=3 SV=1	846	27952	64	24	10	3	33.8	9	3.446	1.36
A5BCS8	Putative uncharacterized protein OS=Vitis vinifera GN=VITISV_021726 PE=3 SV=1	6392	43494	444	191	25	11	62.7	17	0.807	0.766
A5BDH7	Fructose-bisphosphate aldolase OS=Vitis vinifera GN=VIT_03s0038g00670 PE=3 SV=1	9984	43206	599	234	22	11	64.4	11	0.772	0.864
A5BDU8	Dihydrolipoyl dehydrogenase OS=Vitis vinifera GN=VITISV_037801 PE=3 SV=1	166	49939	54	3	22	2	40.3	8	0.537	0.938
A5BE19	Phosphoribulokinase OS=Vitis vinifera GN=VITISV_011191 PE=3 SV=1	4795	45650	400	128	28	11	46.3	9	0.84	0.447
A5BE87	Putative uncharacterized protein OS=Vitis vinifera GN=VITISV_002607 PE=4 SV=1	275	50969	46	7	21	1	27.8	20	0.63	0.721
A5BEJ8	Malate dehydrogenase OS=Vitis vinifera GN=VIT_03s0088g01190 PE=3 SV=1	13415	38027	537	308	20	7	55.5	9	0.524	1.328
A5BEM6	Putative uncharacterized protein OS=Vitis vinifera GN=VIT_17s0000g00900 PE=3 SV=1	125	50690	36	2	12	1	27.8	11	1.25	0.643
A5BEM8	Putative uncharacterized protein OS=Vitis vinifera GN=VIT_00s0227g00110 PE=4 SV=1	60	30981	19	1	4	1	22.4	4	0.937	0.7
A5BF85	Putative uncharacterized protein OS=Vitis vinifera GN=VITISV_044041 PE=4 SV=1	157	39353	26	4	10	1	20.4	10	1.526	0.635
A5BG49	Putative uncharacterized protein OS=Vitis vinifera GN=VITISV_042164 PE=4 SV=1	2326	40833	275	67	36	5	72.7	24	1.005	1.275
A5BGC9	6-phosphogluconate dehydrogenase, decarboxylating OS=Vitis vinifera GN=VITISV_008240 PE=3 SV=1	132	54229	143	2	17	1	31.6	12	0.507	1.296
A5BHB4	Putative uncharacterized protein OS=Vitis vinifera GN=VITISV_027225 PE=4 SV=1	202	57870	111	11	22	1	31.4	19	0.753	0.407
A5BHE6	Putative uncharacterized protein OS=Vitis vinifera GN=VIT_09s0002g04320 PE=4 SV=1	90	15149	35	2	7	1	40.7	6	5.11	2.172
A5BHS5	Putative uncharacterized protein OS=Vitis vinifera GN=VITISV_034728 PE=3 SV=1	898	53835	94	28	16	2	33.1	12	0.61	1.167
A5BJL8	Cyanate hydratase OS=Vitis vinifera GN=CYN PE=3 SV=1	43	18563	12	1	6	1	32.6	6	0.5	0.376
A5BPB2	Putative uncharacterized protein OS=Vitis vinifera GN=VIT_12s0028g00320 PE=4 SV=1	5026	28788	295	132	11	4	67.2	3	0.438	0.524
A5BPF9	Putative uncharacterized protein OS=Vitis vinifera GN=VIT_18s0001g11750 PE=3 SV=1	48	22556	14	1	7	1	28.3	7	7.221	2.008
A5BPG1	Putative uncharacterized protein OS=Vitis vinifera GN=VITISV_019248 PE=4 SV=1	5198	35338	379	159	35	4	71.6	26	0.849	1.346
A5BQ64	Putative uncharacterized protein OS=Vitis vinifera GN=VITISV_013813 PE=4 SV=1	45	38805	12	1	12	1	21.8	12	1.09	0.474
A5BQL5	Carbonic anhydrase OS=Vitis vinifera GN=VITISV_037833 PE=3 SV=1	8275	36762	434	197	16	7	49.4	1	0.628	0.795
A5BS35	Putative uncharacterized protein OS=Vitis vinifera GN=VITISV_038846 PE=4 SV=1	44	25425	10	1	5	1	25.5	5	0.412	1.031
A5BTM9	Putative uncharacterized protein OS=Vitis vinifera GN=rbcL PE=3 SV=1	47840	52984	6352	1852	38	16	61.7	1	2.969	0.505
A5BUU4	40S ribosomal protein SA OS=Vitis vinifera GN=GSVIVT00034021001 PE=3 SV=1	89	34058	86	5	11	1	33.3	11	0.612	0.628
A5BV56	Elongation factor Tu OS=Vitis vinifera GN=VIT_07s0104g00600 PE=3 SV=1	221	49185	66	14	14	1	27.3	10	1.001	0.699
A5BV65	Triosephosphate isomerase OS=Vitis vinifera GN=VITISV_041523 PE=3 SV=1	2385	27466	91	59	8	5	39.2	6	1.004	0.898
A5BW51	Putative uncharacterized protein OS=Vitis vinifera GN=VITISV_018659 PE=4 SV=1	54	13371	70	2	18	1	48.5	17	0.374	1.653
A5BX00	Putative uncharacterized protein OS=Vitis vinifera GN=VITISV_028074 PE=3 SV=1	55	123907	194	1	47	1	26.8	29	0.382	1.782
A5BX41	Cytochrome b6-f complex iron-sulfur subunit OS=Vitis vinifera GN=VIT_19s0014g03850 PE=3 SV=1	317	24402	125	10	11	3	44.2	5	0.846	0.236
A5BX43	Fructose-bisphosphate aldolase OS=Vitis vinifera GN=VITISV_008795 PE=3 SV=1	1063	38528	94	23	11	2	28.8	10	1.222	0.461
A5BX88	Putative uncharacterized protein OS=Vitis vinifera GN=VITISV_028791 PE=3 SV=1	521	69515	111	13	31	1	28	23	0.778	0.935
A5BY58	Putative uncharacterized protein OS=Vitis vinifera GN=VITISV_002394 PE=4 SV=1	113	31308	65	3	14	1	40.1	12	0.641	0.529
A5BYS9	Proteasome subunit alpha type OS=Vitis vinifera GN=VITISV_007438 PE=3 SV=1	101	26133	21	2	8	1	33.3	8	0.391	0.843
A5C0W3	Putative uncharacterized protein OS=Vitis vinifera GN=VITISV_022322 PE=3 SV=1	256	147240	126	5	59	1	25.8	40	0.622	0.192
A5C288	Putative uncharacterized protein OS=Vitis vinifera GN=VITISV_010727 PE=4 SV=1	156	31468	67	3	12	1	36.7	11	0.783	1.295
A5C2C9	Putative uncharacterized protein OS=Vitis vinifera GN=VITISV_032771 PE=4 SV=1	53	66162	36	3	14	1	17.8	8	0.877	0.324
A5C3D4	Putative uncharacterized protein OS=Vitis vinifera GN=VITISV_039112 PE=4 SV=1	25846	52234	1466	584	34	12	65.3	18	0.68	0.686
A5C718	Ribulose bisphosphate carboxylase small chain OS=Vitis vinifera GN=VIT_17s0000g03690 PE=3 SV=1	5034	20700	1236	194	18	7	80.8	7	1.235	0.894
A5C8G8	Putative uncharacterized protein OS=Vitis vinifera GN=VITISV_003982 PE=4 SV=1	266	51482	50	6	27	1	47	6	0.746	0.945
A5C8Y4	Putative uncharacterized protein OS=Vitis vinifera GN=VITISV_006805 PE=4 SV=1	573	30808	44	14	6	1	23.6	4	0.738	0.772
A5C9C0	Putative uncharacterized protein OS=Vitis vinifera GN=VITISV_022287 PE=4 SV=1	78	54558	45	3	8	1	15.5	7	0.833	1.722
A5C9N3	Putative uncharacterized protein OS=Vitis vinifera GN=VITISV_013532 PE=3 SV=1	118	35526	36	5	8	1	21.7	3	0.833	1.003
A5CAF6	Phosphoglycerate kinase OS=Vitis vinifera GN=VIT_19s0085g00370 PE=3 SV=1	147	42510	58	3	16	3	44.2	13	1.017	0.5
A5CAF8	Phosphoglycerate kinase OS=Vitis vinifera GN=VIT_19s0085g00380 PE=3 SV=1	5593	50166	355	139	24	9	51.3	23	0.819	0.996
A5CAL1	Putative uncharacterized protein OS=Vitis vinifera GN=VIT_09s0002g04300 PE=3 SV=1	425	34624	56	9	11	2	31.8	9	1.172	1.026
B2ZP01	Beta-1,3-glucanase OS=Vitis riparia PE=2 SV=1	984	37430	88	31	9	5	36.7	2	---	0.809
B2ZP02	Beta-1,3-glucanase OS=Vitis vinifera PE=2 SV=1	984	37652	89	31	13	5	35.4	6	---	0.809
B6VJV1	Photosystem Q(B) protein OS=Vitis vinifera GN=psbA PE=3 SV=1	2524	69828	212	62	14	5	21.4	12	0.601	1.928
C1KG73	14-3-3 protein OS=Vitis vinifera PE=2 SV=1	101	28729	66	2	13	2	51.3	7	1.785	0.872
D0VBC5	3-deoxy-D-arabino-heptulosonate-7-phosphate synthase 02 OS=Vitis vinifera PE=2 SV=1	97	60498	34	2	17	1	27.1	8	0.7	0.788
D5LN28	USP transcription factor OS=Vitis pseudoreticulata PE=2 SV=1	41	20174	6	1	5	1	21.8	5	1.8	0.472
D6CH07	Putative uncharacterized protein OS=Vitis vinifera GN=VIT_05s0049g01790 PE=3 SV=1	224	15192	60	5	5	1	35.5	5	1.471	0.648
D7SHD2	Putative uncharacterized protein OS=Vitis vinifera GN=VIT_17s0000g09910 PE=4 SV=1	276	35460	57	6	9	1	21.4	9	1.041	0.631
D7SIU1	Putative uncharacterized protein OS=Vitis vinifera GN=VIT_17s0000g04270 PE=4 SV=1	123	39639	23	2	12	1	32.7	10	3.211	0.431
D7SIZ7	Putative uncharacterized protein OS=Vitis vinifera GN=VIT_17s0000g03620 PE=3 SV=1	346	26305	54	8	11	1	31.4	9	0.614	1.179
D7SJV2	Putative uncharacterized protein OS=Vitis vinifera GN=VIT_06s0004g06870 PE=4 SV=1	388	43572	64	9	12	1	24.7	7	0.977	1.333
D7SKF6	Putative uncharacterized protein OS=Vitis vinifera GN=VIT_06s0004g04720 PE=4 SV=1	72	11118	4	1	3	1	34.6	2	3.652	0.539
D7SKR5	Putative uncharacterized protein OS=Vitis vinifera GN=VIT_06s0004g03550 PE=3 SV=1	727	27711	101	20	12	1	45.3	5	1.32	0.648
D7SLA9	Lipoxygenase OS=Vitis vinifera GN=VIT_06s0004g01510 PE=3 SV=1	289	101904	111	5	23	2	24.3	9	0.835	0.627
D7SLM7	Putative uncharacterized protein OS=Vitis vinifera GN=VIT_06s0004g00260 PE=4 SV=1	95	24323	25	1	7	1	30.3	3	2.296	0.107
D7SLM9	Putative uncharacterized protein OS=Vitis vinifera GN=VIT_06s0004g00240 PE=3 SV=1	815	64853	140	38	27	2	41.4	13	0.636	0.838
D7SNS5	Putative uncharacterized protein OS=Vitis vinifera GN=VIT_05s0029g00240 PE=4 SV=1	89	52819	27	1	10	1	21.7	10	0.493	1.373
D7SR99	Putative uncharacterized protein OS=Vitis vinifera GN=VIT_18s0072g00970 PE=4 SV=1	679	45447	48	17	12	2	29.5	2	1.109	0.797
D7SRG7	Putative uncharacterized protein OS=Vitis vinifera GN=VIT_08s0217g00020 PE=4 SV=1	388	43744	60	9	10	1	23.4	6	0.977	1.333
D7ST07	Putative uncharacterized protein OS=Vitis vinifera GN=VIT_00s0759g00010 PE=3 SV=1	77	35679	34	2	13	1	42.9	12	0.864	---
D7SUM8	Putative uncharacterized protein OS=Vitis vinifera GN=VIT_04s0008g04780 PE=3 SV=1	97	42375	88	5	6	1	14.5	5	0.57	0.563
D7SUP9	Putative uncharacterized protein OS=Vitis vinifera GN=VIT_04s0008g05000 PE=4 SV=1	43	14698	27	1	8	1	42.7	7	---	0.653
D7SW04	Putative uncharacterized protein OS=Vitis vinifera GN=VIT_07s0031g00980 PE=3 SV=1	82	51898	44	1	13	1	32	9	0.744	0.519
D7SWY6	Putative uncharacterized protein OS=Vitis vinifera GN=VIT_19s0027g00500 PE=4 SV=1	109	40376	22	3	13	1	34.6	12	0.913	0.655
D7SXR5	ATP-dependent Clp protease proteolytic subunit OS=Vitis vinifera GN=VIT_03s0091g00700 PE=3 SV=1	522	42647	49	13	16	2	34	14	1.366	0.932
D7SYG9	Putative uncharacterized protein OS=Vitis vinifera GN=VIT_05s0077g00450 PE=4 SV=1	89	45017	39	1	17	1	35.9	17	1.546	0.802
D7T2G6	Cysteine synthase OS=Vitis vinifera GN=VIT_05s0094g00780 PE=3 SV=1	40	40872	29	1	13	1	27.7	10	1.066	0.875
D7T2W3	Putative uncharacterized protein OS=Vitis vinifera GN=VIT_13s0064g01430 PE=4 SV=1	39	26940	29	1	6	1	16.3	5	0.126	1.152
D7T300	Putative uncharacterized protein OS=Vitis vinifera GN=VIT_13s0064g00970 PE=3 SV=1	63	27682	23	2	9	1	33	9	0.697	0.984
D7T439	Putative uncharacterized protein OS=Vitis vinifera GN=VIT_09s0018g01780 PE=4 SV=1	222	31639	68	3	11	1	33.4	1	0.254	0.563
D7T6M3	Putative uncharacterized protein OS=Vitis vinifera GN=VIT_05s0020g02240 PE=4 SV=1	85	36329	17	3	9	1	23.9	8	3.875	0.525
D7T6Q0	Putative uncharacterized protein OS=Vitis vinifera GN=VIT_05s0020g02540 PE=4 SV=1	141	25837	18	5	5	1	26.8	3	2.807	1.32
D7T7Y3	Putative uncharacterized protein OS=Vitis vinifera GN=VIT_19s0090g00460 PE=4 SV=1	235	110671	218	6	33	2	24.2	19	0.867	1.286
D7T9G8	Putative uncharacterized protein OS=Vitis vinifera GN=VIT_01s0011g02150 PE=4 SV=1	1472	44473	164	41	19	7	49.2	18	0.746	0.717
D7TBD9	Putative uncharacterized protein OS=Vitis vinifera GN=VIT_11s0016g02870 PE=3 SV=1	116	54552	46	2	12	1	21.8	8	0.238	1.294
D7TBE7	Profilin OS=Vitis vinifera GN=VIT_11s0016g02950 PE=3 SV=1	43	14298	4	1	2	1	13.8	2	---	1.352
D7TDB6	Glucose-1-phosphate adenylyltransferase OS=Vitis vinifera GN=VIT_12s0057g01480 PE=3 SV=1	681	56153	92	13	29	3	44.7	29	0.547	1.053
D7TEL2	Putative uncharacterized protein OS=Vitis vinifera GN=VIT_12s0059g02150 PE=4 SV=1	199	108047	179	5	32	1	25.2	11	0.672	1.64
D7THJ7	Putative uncharacterized protein OS=Vitis vinifera GN=VIT_08s0007g00840 PE=4 SV=1	19486	52190	1224	427	24	7	45.7	8	0.482	0.739
D7THS4	Putative uncharacterized protein OS=Vitis vinifera GN=VIT_08s0007g09010 PE=4 SV=1	133	32975	5	3	3	1	16	3	1.575	0.671
D7TI59	Putative uncharacterized protein OS=Vitis vinifera GN=VIT_08s0007g07470 PE=4 SV=1	189	39055	52	4	10	2	23.4	4	0.785	0.73
D7TMH3	Putative uncharacterized protein OS=Vitis vinifera GN=VIT_13s0019g03350 PE=3 SV=1	3126	42898	349	109	21	7	43.8	19	0.96	0.86
D7TMQ2	Citrate synthase OS=Vitis vinifera GN=VIT_12s0142g00610 PE=3 SV=1	54	56537	19	1	13	1	26.8	12	0.666	0.783
D7TN08	Putative uncharacterized protein OS=Vitis vinifera GN=VIT_02s0154g00040 PE=4 SV=1	203	28082	19	5	6	2	23.5	2	0.243	1.385
D7TNE6	Putative uncharacterized protein OS=Vitis vinifera GN=VIT_01s0026g01630 PE=4 SV=1	42	42766	13	1	6	1	17.2	6	0.976	1.018
D7TQ15	Putative uncharacterized protein OS=Vitis vinifera GN=VIT_03s0063g02550 PE=3 SV=1	47	26088	14	2	8	1	18.6	8	---	2.667
D7TQB0	Putative uncharacterized protein OS=Vitis vinifera GN=VIT_08s0040g03100 PE=4 SV=1	131	27956	19	2	6	1	20.5	4	1.138	0.76
D7TQZ8	Putative uncharacterized protein OS=Vitis vinifera GN=VIT_19s0093g00510 PE=4 SV=1	4355	40887	335	94	25	6	60	8	0.666	0.726
D7TVX4	Putative uncharacterized protein OS=Vitis vinifera GN=VIT_02s0025g03270 PE=4 SV=1	216	55253	54	3	17	1	21.9	13	0.794	0.903
D7TWA1	Putative uncharacterized protein OS=Vitis vinifera GN=VIT_02s0025g04710 PE=4 SV=1	252	36758	47	3	6	1	13.8	6	0.693	1
D7TWR2	Putative uncharacterized protein OS=Vitis vinifera GN=VIT_14s0066g01410 PE=4 SV=1	734	49493	46	15	14	1	29.1	14	0.59	0.867
D7TZA8	Putative uncharacterized protein OS=Vitis vinifera GN=VIT_09s0002g08260 PE=4 SV=1	63	50830	20	2	15	1	37	11	0.684	1.268
D7U166	Putative uncharacterized protein OS=Vitis vinifera GN=VIT_09s0002g07500 PE=4 SV=1	125	42368	29	3	8	1	23.1	8	1.24	1.008
D7U5J7	Putative uncharacterized protein OS=Vitis vinifera GN=VIT_03s0038g00320 PE=4 SV=1	87	37431	47	2	13	1	40	13	1.953	0.987
D7U7W7	Putative uncharacterized protein OS=Vitis vinifera GN=VIT_15s0048g00420 PE=3 SV=1	43	40891	40	1	12	1	25.3	11	0.918	---
D7UA58	Putative uncharacterized protein OS=Vitis vinifera GN=VIT_14s0060g00850 PE=4 SV=1	156	28419	36	2	14	1	39.1	13	0.59	1.176
D7UC81	Putative uncharacterized protein OS=Vitis vinifera GN=VIT_15s0046g02910 PE=3 SV=1	172	23112	12	4	8	1	33.3	8	---	0.553
D7UCH7	Putative uncharacterized protein OS=Vitis vinifera GN=VIT_15s0046g01780 PE=3 SV=1	180	29308	80	5	10	2	30	10	1.031	1.083
D7UCZ6	Putative uncharacterized protein OS=Vitis vinifera GN=VIT_13s0067g00710 PE=4 SV=1	48	22014	21	1	8	1	41.5	4	1.601	0.643
D7UD99	Catalase OS=Vitis vinifera GN=VIT_18s0122g01320 PE=3 SV=1	2904	57274	559	103	24	7	41.3	17	1.071	0.604
E0CP87	Putative uncharacterized protein OS=Vitis vinifera GN=VIT_18s0001g10830 PE=4 SV=1	253	50647	16	3	9	1	21.9	4	0.978	---
E0CPM3	Putative uncharacterized protein OS=Vitis vinifera GN=VIT_18s0001g14010 PE=4 SV=1	266	53867	46	6	23	1	44.3	2	0.746	0.945
E0CQ75	Putative uncharacterized protein OS=Vitis vinifera GN=VIT_18s0001g14450 PE=4 SV=1	243	41249	85	8	21	3	45.1	2	1.234	0.554
E0CQM3	Putative uncharacterized protein OS=Vitis vinifera GN=VIT_18s0001g15310 PE=4 SV=1	140	20692	13	3	5	1	27.1	5	9.846	2.943
E0CR49	Putative uncharacterized protein OS=Vitis vinifera GN=VIT_18s0001g02510 PE=3 SV=1	83	55921	28	1	9	1	19.3	9	1.005	0.701
E0CR63	Putative uncharacterized protein OS=Vitis vinifera GN=VIT_18s0001g02740 PE=4 SV=1	1316	28558	202	37	6	4	22	6	1.041	1.603
E0CRP4	Putative uncharacterized protein OS=Vitis vinifera GN=VIT_18s0001g06370 PE=3 SV=1	360	37749	39	11	6	1	15.7	6	0.717	0.866
E0CU00	Putative uncharacterized protein OS=Vitis vinifera GN=VIT_12s0028g01100 PE=4 SV=1	300	40735	79	11	18	3	38.3	17	0.805	0.542
E0CVB4	Putative uncharacterized protein OS=Vitis vinifera GN=VIT_16s0098g01060 PE=3 SV=1	1309	25128	71	31	7	2	36.3	7	3.416	1.983
F6GSG7	Putative uncharacterized protein OS=Vitis vinifera GN=VIT_17s0000g10430 PE=3 SV=1	1590	36883	141	51	14	3	42.4	4	1.105	0.653
F6GST3	Putative uncharacterized protein OS=Vitis vinifera GN=VIT_17s0000g01690 PE=3 SV=1	168	56017	82	7	21	2	35.3	20	0.614	0.949
F6GT65	Putative uncharacterized protein OS=Vitis vinifera GN=VIT_17s0000g06450 PE=4 SV=1	48	32313	56	1	9	1	36.1	8	1.395	0.976
F6GTA6	Putative uncharacterized protein OS=Vitis vinifera GN=VIT_17s0000g05680 PE=4 SV=1	116	36597	52	2	13	1	34.9	11	2.645	0.503
F6GTP8	Putative uncharacterized protein OS=Vitis vinifera GN=VIT_17s0000g09780 PE=3 SV=1	68	21601	20	1	7	1	44.3	7	0.159	1.094
F6GTR5	Elongation factor Tu OS=Vitis vinifera GN=VIT_17s0000g09370 PE=3 SV=1	3730	52830	202	87	24	6	47.9	11	1.001	0.888
F6GUN1	Putative uncharacterized protein OS=Vitis vinifera GN=VIT_06s0004g00480 PE=3 SV=1	193	50265	43	7	13	1	29.3	4	0.716	1.503
F6GUR4	Putative uncharacterized protein OS=Vitis vinifera GN=VIT_06s0004g06640 PE=3 SV=1	254	36628	55	7	17	2	42	17	1.762	1.046
F6GUY5	Putative uncharacterized protein OS=Vitis vinifera GN=VIT_06s0004g05230 PE=4 SV=1	398	55008	60	12	14	1	19.6	14	0.55	0.958
F6GWQ0	Fructose-bisphosphate aldolase OS=Vitis vinifera GN=VIT_04s0023g03010 PE=3 SV=1	9141	43062	490	200	21	9	61.8	9	0.799	0.626
F6GX63	Putative uncharacterized protein OS=Vitis vinifera GN=VIT_14s0219g00150 PE=4 SV=1	44	46370	17	1	9	1	13.3	9	1.086	1.074
F6GY64	Putative uncharacterized protein OS=Vitis vinifera GN=VIT_18s0072g00120 PE=4 SV=1	41	18929	4	1	2	1	12.2	2	---	1.645
F6H008	Putative uncharacterized protein OS=Vitis vinifera GN=VIT_18s0001g10800 PE=4 SV=1	52	35705	17	1	8	1	21.3	7	0.953	1.734
F6H0K6	Putative uncharacterized protein OS=Vitis vinifera GN=VIT_18s0001g02470 PE=3 SV=1	162	47020	65	5	17	2	30.2	16	1.508	0.434
F6H0X3	Putative uncharacterized protein OS=Vitis vinifera GN=VIT_18s0001g06330 PE=3 SV=1	105	29440	101	2	14	1	44.5	5	3.81	0.435
F6H100	Putative uncharacterized protein OS=Vitis vinifera GN=VIT_18s0001g07020 PE=4 SV=1	56	5160	17	1	4	1	46.9	3	0.927	0.649
F6H2N2	Uroporphyrinogen decarboxylase OS=Vitis vinifera GN=VIT_19s0014g01330 PE=3 SV=1	215	116576	22	4	11	1	11	5	1	0.625
F6H3N4	Putative uncharacterized protein OS=Vitis vinifera GN=VIT_04s0008g01190 PE=4 SV=1	78	54955	50	1	9	1	16.6	9	0.739	0.811
F6H4N5	Putative uncharacterized protein OS=Vitis vinifera GN=VIT_07s0031g01210 PE=4 SV=1	39	73271	43	1	16	1	20	14	1.842	0.2
F6H4T7	Putative uncharacterized protein OS=Vitis vinifera GN=VIT_19s0027g00760 PE=4 SV=1	240	96202	104	2	28	1	28.5	25	0.83	1.061
F6H5B6	Putative uncharacterized protein OS=Vitis vinifera GN=VIT_12s0028g03780 PE=4 SV=1	52	30862	42	6	4	1	12.5	4	0.847	1.207
F6H5S5	Putative uncharacterized protein OS=Vitis vinifera GN=VIT_14s0108g00580 PE=4 SV=1	56	44797	31	1	13	1	28	13	0.276	1.234
F6H7I9	Aminomethyltransferase OS=Vitis vinifera GN=VIT_10s0116g01540 PE=3 SV=1	770	44734	175	23	25	5	59.8	25	1.038	0.559
F6H7M1	ATP synthase gamma chain OS=Vitis vinifera GN=VIT_10s0116g01740 PE=3 SV=1	896	212269	132	35	37	2	14.5	30	1.502	1
F6H8B4	Putative uncharacterized protein OS=Vitis vinifera GN=VIT_00s0904g00010 PE=4 SV=1	1201	24317	162	15	16	2	42.5	15	1.2	0.857
F6H913	Putative uncharacterized protein OS=Vitis vinifera GN=VIT_12s0034g01210 PE=4 SV=1	249	27282	40	6	10	3	39.5	5	0.734	0.848
F6H9P9	Putative uncharacterized protein OS=Vitis vinifera GN=VIT_11s0065g00360 PE=4 SV=1	68	57815	33	1	16	1	29.5	16	0.455	1.618
F6H9T6	Putative uncharacterized protein OS=Vitis vinifera GN=VIT_19s0085g00880 PE=3 SV=1	123	57126	78	3	14	3	23.9	13	0.466	0.972
F6HA09	Putative uncharacterized protein OS=Vitis vinifera GN=VIT_06s0009g03740 PE=3 SV=1	2038	44592	139	49	15	3	41.7	4	0.696	0.616
F6HBE6	Putative uncharacterized protein OS=Vitis vinifera GN=VIT_13s0064g00170 PE=3 SV=1	128	37673	42	2	17	1	33.9	16	1.339	1.042
F6HBJ7	Putative uncharacterized protein OS=Vitis vinifera GN=VIT_03s0088g01290 PE=4 SV=1	941	16997	54	28	7	1	40.8	4	0.813	0.602
F6HBT1	Putative uncharacterized protein OS=Vitis vinifera GN=VIT_09s0018g01270 PE=4 SV=1	11156	32681	328	206	10	1	24.2	8	0.594	1.004
F6HDM4	Glucose-1-phosphate adenylyltransferase OS=Vitis vinifera GN=VIT_05s0020g02880 PE=3 SV=1	73	58260	92	3	24	2	44.9	23	0.516	1.178
F6HFF7	Putative uncharacterized protein OS=Vitis vinifera GN=VIT_01s0011g05370 PE=3 SV=1	67	68226	66	1	24	1	33.4	23	0.931	1.93
F6HFL6	Fructose-bisphosphate aldolase OS=Vitis vinifera GN=VIT_01s0011g04350 PE=3 SV=1	228	43095	101	6	14	4	28.3	11	1.833	0.733
F6HGF1	Putative uncharacterized protein OS=Vitis vinifera GN=VIT_01s0010g00680 PE=3 SV=1	1157	90808	99	27	16	2	18	6	0.598	2.854
F6HGN5	Putative uncharacterized protein OS=Vitis vinifera GN=VIT_11s0016g00760 PE=4 SV=1	49	35116	10	1	7	1	18.5	7	0.798	1.704
F6HH07	Elongation factor Ts OS=Vitis vinifera GN=VIT_11s0016g03510 PE=3 SV=1	61	123315	64	2	33	1	23.5	32	0.91	1.749
F6HHH7	Putative uncharacterized protein OS=Vitis vinifera GN=VIT_06s0080g00030 PE=4 SV=1	57	51583	28	1	14	1	30.5	4	---	1.714
F6HHI1	Putative uncharacterized protein OS=Vitis vinifera GN=VIT_12s0057g00020 PE=3 SV=1	188	34410	66	3	15	2	35.2	14	0.61	0.892
F6HHQ7	Putative uncharacterized protein OS=Vitis vinifera GN=VIT_12s0057g01200 PE=3 SV=1	390	42769	17	8	7	2	22.9	4	1.652	0.553
F6HHS2	Putative uncharacterized protein OS=Vitis vinifera GN=VIT_00s0323g00080 PE=3 SV=1	118	85539	51	3	22	1	26.9	16	0.702	0.667
F6HHU0	Putative uncharacterized protein OS=Vitis vinifera GN=VIT_01s0127g00740 PE=4 SV=1	366	40104	79	8	12	3	40.6	12	0.637	0.778
F6HJ97	Putative uncharacterized protein OS=Vitis vinifera GN=VIT_01s0150g00610 PE=4 SV=1	56	23221	5	2	4	1	27	4	---	1.776
F6HJ98	Putative uncharacterized protein OS=Vitis vinifera GN=VIT_01s0150g00640 PE=4 SV=1	57	21595	15	1	6	1	29.5	6	0.299	0.932
F6HJJ4	Putative uncharacterized protein OS=Vitis vinifera GN=VIT_00s0373g00040 PE=3 SV=1	5144	46775	320	145	16	5	37.4	6	0.624	1.095
F6HJU7	Putative uncharacterized protein OS=Vitis vinifera GN=VIT_00s0878g00020 PE=4 SV=1	99	87772	53	2	10	1	11.9	9	0.667	1.854
F6HJZ4	Putative uncharacterized protein OS=Vitis vinifera GN=VIT_12s0035g01910 PE=3 SV=1	64	28375	40	1	15	1	45.7	14	3.046	0.978
F6HK52	Putative uncharacterized protein OS=Vitis vinifera GN=VIT_12s0035g00760 PE=4 SV=1	911	43192	56	20	9	2	23.2	8	0.997	0.794
F6HKA4	Putative uncharacterized protein OS=Vitis vinifera GN=VIT_08s0007g05260 PE=4 SV=1	1170	179049	317	31	53	6	30	42	0.759	0.976
F6HKH3	Enolase OS=Vitis vinifera GN=VIT_08s0007g03960 PE=3 SV=1	297	47315	47	9	12	1	33.7	8	0.774	0.796
F6HKZ7	Putative uncharacterized protein OS=Vitis vinifera GN=VIT_08s0007g08390 PE=4 SV=1	52	7471	4	1	3	1	51.5	3	5.463	0.748
F6HL38	Putative uncharacterized protein OS=Vitis vinifera GN=VIT_08s0007g01100 PE=4 SV=1	37	24896	23	1	5	1	27.8	5	0.2	1.02
F6HL96	Putative uncharacterized protein OS=Vitis vinifera GN=VIT_08s0007g00530 PE=4 SV=1	2698	36213	130	39	10	3	25.8	10	1.613	0.904
F6HLD8	Putative uncharacterized protein OS=Vitis vinifera GN=VIT_08s0007g00130 PE=3 SV=1	2332	71420	219	79	29	5	35.4	5	0.757	1.034
F6HM73	Putative uncharacterized protein OS=Vitis vinifera GN=VIT_10s0003g00890 PE=4 SV=1	93	46692	34	2	18	1	38.4	16	0.353	0.358
F6HMP8	Putative uncharacterized protein OS=Vitis vinifera GN=VIT_08s0056g01690 PE=4 SV=1	47	55476	14	2	7	1	12.3	7	---	2.667
F6HNV2	Putative uncharacterized protein OS=Vitis vinifera GN=VIT_13s0019g02050 PE=4 SV=1	9089	48212	754	237	26	8	60.9	13	0.856	0.76
F6HPF2	Putative uncharacterized protein OS=Vitis vinifera GN=VIT_01s0026g01650 PE=4 SV=1	61	29522	33	1	6	1	16.4	5	0.68	1.513
F6HR30	Putative uncharacterized protein OS=Vitis vinifera GN=VIT_08s0040g01760 PE=4 SV=1	66	31549	17	2	8	1	25.8	7	0.41	0.563
F6HRB8	Putative uncharacterized protein OS=Vitis vinifera GN=VIT_12s0142g00420 PE=4 SV=1	65	21033	7	1	3	1	11.5	3	2.454	0.995
F6HS56	Putative uncharacterized protein OS=Vitis vinifera GN=VIT_05s0051g00650 PE=4 SV=1	34	36856	14	1	7	1	18.2	3	1.02	1.947
F6HSN0	Putative uncharacterized protein OS=Vitis vinifera GN=VIT_14s0006g02020 PE=3 SV=1	42	81894	38	1	20	1	21.5	19	0.893	---
F6HT52	Putative uncharacterized protein OS=Vitis vinifera GN=VIT_02s0012g02050 PE=4 SV=1	738	40863	63	23	9	3	26.7	9	1.147	0.953
F6HT95	Putative uncharacterized protein OS=Vitis vinifera GN=VIT_02s0012g01250 PE=3 SV=1	223	35448	99	5	10	2	29.8	10	0.825	1.039
F6HTX9	Superoxide dismutase [Cu-Zn] OS=Vitis vinifera GN=VIT_14s0030g00950 PE=3 SV=1	227	14756	20	5	4	1	29.8	1	4.904	0.99
F6HU55	Putative uncharacterized protein OS=Vitis vinifera GN=VIT_02s0025g02140 PE=3 SV=1	326	73764	133	14	31	5	36.8	10	0.878	1.989
F6HUS8	Putative uncharacterized protein OS=Vitis vinifera GN=VIT_14s0066g00140 PE=4 SV=1	767	34748	105	20	11	3	37.4	8	1.103	0.772
F6HUT0	Elongation factor Tu OS=Vitis vinifera GN=VIT_14s0066g00220 PE=3 SV=1	1207	53024	131	38	19	3	35.7	6	0.796	0.77
F6HUY7	Putative uncharacterized protein OS=Vitis vinifera GN=VIT_14s0066g01110 PE=3 SV=1	170	19708	26	4	9	2	48.6	9	4.692	0.624
F6HVW3	Putative uncharacterized protein OS=Vitis vinifera GN=VIT_18s0164g00030 PE=3 SV=1	626	26426	107	19	13	4	38.3	12	1.995	1.03
F6HWY6	Putative uncharacterized protein (Fragment) OS=Vitis vinifera GN=VIT_00s1674g00010 PE=4 SV=1	389	19261	38	12	5	3	32	5	0.675	0.84
F6HY12	Putative uncharacterized protein OS=Vitis vinifera GN=VIT_09s0002g02070 PE=4 SV=1	51	41334	33	1	12	1	25.5	11	6.269	0.806
F6HYG1	Putative uncharacterized protein OS=Vitis vinifera GN=VIT_09s0002g04680 PE=3 SV=1	92	94058	30	2	14	1	14.3	14	0.409	0.933
F6HYK6	Putative uncharacterized protein OS=Vitis vinifera GN=VIT_11s0037g00510 PE=3 SV=1	1778	71814	124	55	31	4	43	18	1.005	2.591
F6HZK0	Malate dehydrogenase OS=Vitis vinifera GN=VIT_07s0005g03350 PE=3 SV=1	290	39405	90	8	16	2	42.4	12	0.499	1
F6I0D9	Putative uncharacterized protein OS=Vitis vinifera GN=VIT_04s0044g01410 PE=4 SV=1	77	18727	17	1	7	1	38.8	7	28.065	0.185
F6I0H8	Putative uncharacterized protein OS=Vitis vinifera GN=VIT_04s0044g00710 PE=4 SV=1	341	53790	89	8	16	2	36.2	15	0.548	1.144
F6I0I5	Putative uncharacterized protein OS=Vitis vinifera GN=VIT_04s0044g00580 PE=3 SV=1	295	51532	170	14	19	5	36.5	5	2.779	1.228
F6I0K4	Catalase OS=Vitis vinifera GN=VIT_04s0044g00020 PE=3 SV=1	264	57215	208	5	18	3	34.2	10	1.02	0.84
F6I134	Triosephosphate isomerase OS=Vitis vinifera GN=VIT_03s0038g01780 PE=3 SV=1	246	34996	53	5	20	2	47.1	18	0.878	0.788
F6I1N0	Putative uncharacterized protein OS=Vitis vinifera GN=VIT_01s0146g00120 PE=4 SV=1	68	38086	16	1	5	1	16.5	5	1.5	1.623
F6I3Q7	Putative uncharacterized protein OS=Vitis vinifera GN=VIT_05s0124g00020 PE=4 SV=1	183	54827	52	4	20	1	40.7	19	0.561	1.744
F6I4M8	Putative uncharacterized protein OS=Vitis vinifera GN=VIT_14s0060g02110 PE=4 SV=1	77	12071	7	2	4	1	30.1	2	6.812	2.532
F6I5I9	Putative uncharacterized protein OS=Vitis vinifera GN=VIT_15s0024g00040 PE=4 SV=1	2834	29511	225	65	8	4	46.6	8	1.055	0.996
F6I6H7	Putative uncharacterized protein OS=Vitis vinifera GN=VIT_15s0046g03570 PE=3 SV=1	947	32522	90	20	12	2	35.9	8	1.278	0.904
G3G8J7	Nitrite reductase 1 OS=Vitis vinifera PE=2 SV=1	51	67171	54	1	18	1	26.2	16	0.425	0.696
P85085	Ribulose bisphosphate carboxylase large chain (Fragments) OS=Vitis sp. GN=rbcL PE=1 SV=1	22789	6155	3236	927	19	3	98.3	17	0.693	1.126
P86104	Unknown protein 1 (Fragment) OS=Vitis rotundifolia PE=1 SV=1	1062	1393	106	30	2	2	94.8	2	1.079	1.421
Q0ZIW2	NAD(P)H-quinone oxidoreductase subunit H, chloroplastic OS=Vitis vinifera GN=ndhH PE=3 SV=1	40	45625	28	1	16	1	32.8	12	0.859	1
Q0ZIX9	50S ribosomal protein L22, chloroplastic (Fragment) OS=Vitis vinifera GN=rpl22 PE=3 SV=1	66	18828	22	1	7	1	38	6	---	2.279
Q0ZIY8	Cytochrome b6-f complex subunit 4 OS=Vitis vinifera GN=petD PE=3 SV=1	94	17504	12	2	3	1	11.3	2	1.479	0.417
Q0ZIY9	Cytochrome b6 OS=Vitis vinifera GN=petB PE=3 SV=1	360	24219	29	12	6	2	36.8	3	0.8	1.881
Q0ZIZ3	Photosystem II CP47 chlorophyll apoprotein OS=Vitis vinifera GN=psbB PE=3 SV=1	2930	56252	253	95	17	7	27.2	3	0.756	0.968
Q0ZJ14	ATP synthase epsilon chain, chloroplastic OS=Vitis vinifera GN=atpE PE=3 SV=1	1802	14686	148	39	11	5	92.1	8	0.689	0.893
Q0ZJ20	Photosystem I P700 chlorophyll a apoprotein A1 OS=Vitis vinifera GN=psaA PE=3 SV=1	115	83370	62	2	13	1	12.8	12	0.545	5.057
Q0ZJ21	Photosystem I P700 chlorophyll a apoprotein A2 OS=Vitis vinifera GN=psaB PE=3 SV=1	867	82471	55	19	9	3	12.5	6	0.789	1.192
Q0ZJ24	Photosystem II CP43 chlorophyll apoprotein OS=Vitis vinifera GN=psbC PE=3 SV=1	1492	51978	202	46	17	4	28.8	8	0.836	0.949
Q0ZJ25	Photosystem II D2 protein OS=Vitis vinifera GN=psbD PE=3 SV=1	1555	39739	111	42	9	3	28.2	6	0.999	1.085
Q0ZJ34	ATP synthase subunit b, chloroplastic OS=Vitis vinifera GN=atpF PE=3 SV=1	103	21109	49	2	5	2	20.8	5	8.386	0.957
Q0ZJ35	ATP synthase subunit alpha, chloroplastic OS=Vitis vinifera GN=atpA PE=3 SV=1	8332	55467	960	311	25	9	41.6	20	0.668	0.865
Q2I314	Ribulose bisphosphate carboxylase small chain OS=Vitis pseudoreticulata PE=2 SV=1	4374	20671	953	142	14	6	71.8	3	1.627	1.886
Q38JC9	Temperature-induced lipocalin OS=Vitis vinifera GN=TIL PE=2 SV=1	86	21580	18	5	9	1	38.2	4	0.3	1.05
Q67H40	ATP synthase subunit beta (Fragment) OS=Muscari comosum GN=atpB PE=3 SV=1	21945	53159	1040	460	50	14	61.7	27	0.392	0.818
Q67H94	Cytochrome b559 subunit alpha (Fragment) OS=Muscari comosum GN=psbE PE=3 SV=1	974	8575	104	32	3	2	39.8	3	1.045	0.608
Q6B4V4	Chloroplast chaperonin 21 OS=Vitis vinifera GN=cpn21 PE=3 SV=1	114	26437	55	1	15	1	52	12	0.46	0.846
Q8UZB5	Capsid protein OS=Grapevine fleck virus (isolate Italy/MT48) PE=4 SV=1	495	24680	16	11	3	2	22.3	3	0.38	0.799
Q95FU2	ATP synthase subunit beta (Fragment) OS=Coccoloba uvifera GN=atpB PE=3 SV=1	19846	50444	896	427	24	11	60.2	3	1.83	0.401
Q9M3U4	Beta 1-3 glucanase OS=Vitis vinifera GN=g1 PE=2 SV=1	2400	37489	128	59	12	6	42	4	0.442	0.854
Q9M6B3	Malate dehydrogenase OS=Vitis vinifera GN=MDH PE=2 SV=1	1435	37137	103	30	15	5	43.5	10	0.667	0.927
Q9S944	Vacuolar invertase 1, GIN1 OS=Vitis vinifera PE=3 SV=1	202	71786	31	6	11	3	17.5	8	0.169	0.882
1 the number of matched peptides
2 the number of credible matched peptides
3 the number of the species of the matched peptides
4 the number of the species of credible the matched peptides
